# Supplementary material for: Identification and characterization of intact glycopeptides in human urine
Source: Sci Rep. 2024 Feb 14;14:3716. doi: 10.1038/s41598-024-53299-3 (PMC10866872; doi:10.1038/s41598-024-53299-3)
Supplement: Supplementary file 2 — Supplementary Table 1. [file 41598_2024_53299_MOESM2_ESM.xlsx]

## Sheet: Supplementary Table 1
Supplementary Table 1. Number of Glycopeptide Spectral Matches (GSMs) Per Glycan Category
Fasta Protein Description = Fasta DB entry of the ID protein.
All GSMs have Byonic Score > 150 and Log. Prob. > 1.5
Percentage = percentage of total GSMs
Fasta Protein Description	Gene Name	Complex undecorated	Complex fucosylated	Complex fucosylated + sialyated	Complex sialyated	High Mannose	Hybrid	Other	Percentage
>sp|P07911|UROM_HUMAN Uromodulin OS=Homo sapiens OX=9606 GN=UMOD PE=1 SV=1	UMOD	491	742	6279	3618	1136	301	47	0.278436
>sp|P02760|AMBP_HUMAN Protein AMBP OS=Homo sapiens OX=9606 GN=AMBP PE=1 SV=1	AMBP	202	156	745	2229	6	2	4	0.0738141
>sp|P41222|PTGDS_HUMAN Prostaglandin-H2 D-isomerase OS=Homo sapiens OX=9606 GN=PTGDS PE=1 SV=1	PTGDS	57	320	1904	299	18	62	11	0.0589586
>sp|P10153|RNAS2_HUMAN Non-secretory ribonuclease OS=Homo sapiens OX=9606 GN=RNASE2 PE=1 SV=2	RNASE2	39	79	327	181	41	98	1751	0.0555372
>sp|Q96FE7|P3IP1_HUMAN Phosphoinositide-3-kinase-interacting protein 1 OS=Homo sapiens OX=9606 GN=PIK3IP1 PE=1 SV=2	PIK3IP1	95	327	588	232	48	17	2	0.0288943
>sp|P05090|APOD_HUMAN Apolipoprotein D OS=Homo sapiens OX=9606 GN=APOD PE=1 SV=1	APOD	33	65	512	409	2	22	47	0.0240602
>sp|P15309|PPAP_HUMAN Prostatic acid phosphatase OS=Homo sapiens OX=9606 GN=ACP3 PE=1 SV=3	ACP3	36	36	408	218	247	32	0	0.0215659
>sp|P01042|KNG1_HUMAN Kininogen-1 OS=Homo sapiens OX=9606 GN=KNG1 PE=1 SV=2	KNG1	55	124	445	128	67	15	4	0.0184977
>sp|O95998|I18BP_HUMAN Interleukin-18-binding protein OS=Homo sapiens OX=9606 GN=IL18BP PE=1 SV=2	IL18BP	45	94	466	168	5	13	2	0.0175044
>sp|P07602|SAP_HUMAN Prosaposin OS=Homo sapiens OX=9606 GN=PSAP PE=1 SV=2	PSAP	8	73	104	15	52	56	459	0.0169304
>sp|P25311|ZA2G_HUMAN Zinc-alpha-2-glycoprotein OS=Homo sapiens OX=9606 GN=AZGP1 PE=1 SV=2	AZGP1	23	61	309	242	25	44	12	0.0158047
>sp|P00734|THRB_HUMAN Prothrombin OS=Homo sapiens OX=9606 GN=F2 PE=1 SV=2	F2	16	54	132	471	8	14	0	0.0153411
>sp|P15144|AMPN_HUMAN Aminopeptidase N OS=Homo sapiens OX=9606 GN=ANPEP PE=1 SV=4	ANPEP	158	201	45	132	66	58	21	0.0150321
>sp|P13987|CD59_HUMAN CD59 glycoprotein OS=Homo sapiens OX=9606 GN=CD59 PE=1 SV=1	CD59	7	83	476	100	1	6	0	0.0148555
>sp|P00738|HPT_HUMAN Haptoglobin OS=Homo sapiens OX=9606 GN=HP PE=1 SV=1	HP	4	25	133	490	4	16	0	0.0148335
>sp|P01833|PIGR_HUMAN Polymeric immunoglobulin receptor OS=Homo sapiens OX=9606 GN=PIGR PE=1 SV=4	PIGR	21	66	343	173	10	8	0	0.0137077
>sp|P02763|A1AG1_HUMAN Alpha-1-acid glycoprotein 1 OS=Homo sapiens OX=9606 GN=ORM1 PE=1 SV=1	ORM1	1	7	158	396	0	1	1	0.0124495
>sp|P30530|UFO_HUMAN Tyrosine-protein kinase receptor UFO OS=Homo sapiens OX=9606 GN=AXL PE=1 SV=4	AXL	8	101	269	49	4	1	1	0.00955787
>sp|P07998|RNAS1_HUMAN Ribonuclease pancreatic OS=Homo sapiens OX=9606 GN=RNASE1 PE=1 SV=4	RNASE1	4	14	410	3	0	0	0	0.00951372
>sp|P05154|IPSP_HUMAN Plasma serine protease inhibitor OS=Homo sapiens OX=9606 GN=SERPINA5 PE=1 SV=3	SERPINA5	31	88	191	69	9	2	1	0.00863078
>sp|Q16769|QPCT_HUMAN Glutaminyl-peptide cyclotransferase OS=Homo sapiens OX=9606 GN=QPCT PE=1 SV=1	QPCT	5	32	279	26	1	0	0	0.00757124
>sp|O60494|CUBN_HUMAN Cubilin OS=Homo sapiens OX=9606 GN=CUBN PE=1 SV=5	CUBN	41	172	12	35	44	16	0	0.00706355
>sp|Q6EMK4|VASN_HUMAN Vasorin OS=Homo sapiens OX=9606 GN=VASN PE=1 SV=1	VASN	2	11	165	140	0	0	0	0.0070194
>sp|P0DOX5|IGG1_HUMAN Immunoglobulin gamma-1 heavy chain OS=Homo sapiens OX=9606 PE=1 SV=2	IGG1_HUMAN	51	227	14	4	0	18	0	0.00693111
>sp|P02765|FETUA_HUMAN Alpha-2-HS-glycoprotein OS=Homo sapiens OX=9606 GN=AHSG PE=1 SV=2	AHSG	2	4	57	214	3	1	1	0.00622475
>sp|P13473|LAMP2_HUMAN Lysosome-associated membrane glycoprotein 2 OS=Homo sapiens OX=9606 GN=LAMP2 PE=1 SV=2	LAMP2	19	68	35	41	31	14	63	0.00598194
>sp|P10253|LYAG_HUMAN Lysosomal alpha-glucosidase OS=Homo sapiens OX=9606 GN=GAA PE=1 SV=4	GAA	0	4	5	4	177	0	74	0.00582743
>sp|P19652|A1AG2_HUMAN Alpha-1-acid glycoprotein 2 OS=Homo sapiens OX=9606 GN=ORM2 PE=1 SV=2	ORM2	0	2	78	180	0	0	0	0.00573913
>sp|P11117|PPAL_HUMAN Lysosomal acid phosphatase OS=Homo sapiens OX=9606 GN=ACP2 PE=1 SV=3	ACP2	2	51	3	0	143	13	36	0.00547425
>sp|P01876|IGHA1_HUMAN Immunoglobulin heavy constant alpha 1 OS=Homo sapiens OX=9606 GN=IGHA1 PE=1 SV=2	IGHA1	53	39	18	64	70	4	0	0.00547425
>sp|Q8WZ75|ROBO4_HUMAN Roundabout homolog 4 OS=Homo sapiens OX=9606 GN=ROBO4 PE=1 SV=1	ROBO4	0	3	188	53	3	0	0	0.00545218
>sp|P01011|AACT_HUMAN Alpha-1-antichymotrypsin OS=Homo sapiens OX=9606 GN=SERPINA3 PE=1 SV=2	SERPINA3	0	3	104	138	1	0	0	0.0054301
>sp|P01591|IGJ_HUMAN Immunoglobulin J chain OS=Homo sapiens OX=9606 GN=JCHAIN PE=1 SV=4	JCHAIN	15	44	90	29	1	44	0	0.00492241
>sp|P10909|CLUS_HUMAN Clusterin OS=Homo sapiens OX=9606 GN=CLU PE=1 SV=1	CLU	6	14	139	57	1	2	0	0.00483412
>sp|P35555|FBN1_HUMAN Fibrillin-1 OS=Homo sapiens OX=9606 GN=FBN1 PE=1 SV=4	FBN1	9	38	147	12	2	3	2	0.00470168
>sp|P28300|LYOX_HUMAN Protein-lysine 6-oxidase OS=Homo sapiens OX=9606 GN=LOX PE=1 SV=2	LOX	13	75	110	2	3	2	0	0.00452509
>sp|Q14571|ITPR2_HUMAN Inositol 1,4,5-trisphosphate receptor type 2 OS=Homo sapiens OX=9606 GN=ITPR2 PE=1 SV=2	ITPR2	1	49	135	6	0	12	0	0.00448094
>sp|P01859|IGHG2_HUMAN Immunoglobulin heavy constant gamma 2 OS=Homo sapiens OX=9606 GN=IGHG2 PE=1 SV=2	IGHG2	13	142	26	0	0	19	1	0.00443679
>sp|P16444|DPEP1_HUMAN Dipeptidase 1 OS=Homo sapiens OX=9606 GN=DPEP1 PE=1 SV=3	DPEP1	26	80	40	44	0	3	1	0.00428228
>sp|Q12907|LMAN2_HUMAN Vesicular integral-membrane protein VIP36 OS=Homo sapiens OX=9606 GN=LMAN2 PE=1 SV=1	LMAN2	0	14	141	38	1	0	0	0.00428228
>sp|P02749|APOH_HUMAN Beta-2-glycoprotein 1 OS=Homo sapiens OX=9606 GN=APOH PE=1 SV=3	APOH	7	6	30	71	3	26	35	0.0039291
>sp|P01009|A1AT_HUMAN Alpha-1-antitrypsin OS=Homo sapiens OX=9606 GN=SERPINA1 PE=1 SV=3	SERPINA1	1	9	56	110	0	0	0	0.00388495
>sp|P15586|GNS_HUMAN N-acetylglucosamine-6-sulfatase OS=Homo sapiens OX=9606 GN=GNS PE=1 SV=3	GNS	1	3	37	2	89	23	20	0.00386288
>sp|P00450|CERU_HUMAN Ceruloplasmin OS=Homo sapiens OX=9606 GN=CP PE=1 SV=1	CP	2	2	65	103	2	0	0	0.00384081
>sp|Q96IY4|CBPB2_HUMAN Carboxypeptidase B2 OS=Homo sapiens OX=9606 GN=CPB2 PE=1 SV=2	CPB2	4	8	49	93	1	18	0	0.00381873
>sp|Q6UX06|OLFM4_HUMAN Olfactomedin-4 OS=Homo sapiens OX=9606 GN=OLFM4 PE=1 SV=1	OLFM4	2	29	28	7	106	0	0	0.00379666
>sp|P08571|CD14_HUMAN Monocyte differentiation antigen CD14 OS=Homo sapiens OX=9606 GN=CD14 PE=1 SV=2	CD14	3	2	9	119	21	12	0	0.00366422
>sp|P02787|TRFE_HUMAN Serotransferrin OS=Homo sapiens OX=9606 GN=TF PE=1 SV=3	TF	2	4	51	92	13	1	0	0.003598
>sp|P19022|CADH2_HUMAN Cadherin-2 OS=Homo sapiens OX=9606 GN=CDH2 PE=1 SV=4	CDH2	1	1	40	73	39	0	0	0.00339933
>sp|P11279|LAMP1_HUMAN Lysosome-associated membrane glycoprotein 1 OS=Homo sapiens OX=9606 GN=LAMP1 PE=1 SV=3	LAMP1	30	33	2	15	45	18	8	0.00333311
>sp|P01871|IGHM_HUMAN Immunoglobulin heavy constant mu OS=Homo sapiens OX=9606 GN=IGHM PE=1 SV=4	IGHM	8	49	50	8	2	31	0	0.00326689
>sp|Q9UM54|MYO6_HUMAN Unconventional myosin-VI OS=Homo sapiens OX=9606 GN=MYO6 PE=1 SV=4	MYO6	29	32	44	34	2	3	3	0.00324482
>sp|Q08380|LG3BP_HUMAN Galectin-3-binding protein OS=Homo sapiens OX=9606 GN=LGALS3BP PE=1 SV=1	LGALS3BP	12	53	28	27	11	0	13	0.0031786
>sp|Q9NZP8|C1RL_HUMAN Complement C1r subcomponent-like protein OS=Homo sapiens OX=9606 GN=C1RL PE=1 SV=2	C1RL	1	1	34	97	5	5	0	0.00315652
>sp|P01877|IGHA2_HUMAN Immunoglobulin heavy constant alpha 2 OS=Homo sapiens OX=9606 GN=IGHA2 PE=1 SV=4	IGHA2	19	99	21	0	0	0	0	0.00306823
>sp|P05155|IC1_HUMAN Plasma protease C1 inhibitor OS=Homo sapiens OX=9606 GN=SERPING1 PE=1 SV=2	SERPING1	24	5	47	14	5	39	0	0.00295786
>sp|P04004|VTNC_HUMAN Vitronectin OS=Homo sapiens OX=9606 GN=VTN PE=1 SV=1	VTN	0	5	38	75	0	12	3	0.00293579
>sp|O75882|ATRN_HUMAN Attractin OS=Homo sapiens OX=9606 GN=ATRN PE=1 SV=2	ATRN	2	8	7	7	96	6	0	0.00278127
>sp|P02790|HEMO_HUMAN Hemopexin OS=Homo sapiens OX=9606 GN=HPX PE=1 SV=2	HPX	2	5	27	76	9	1	0	0.00264883
>sp|P05543|THBG_HUMAN Thyroxine-binding globulin OS=Homo sapiens OX=9606 GN=SERPINA7 PE=1 SV=2	SERPINA7	0	5	13	88	0	0	0	0.0023398
>sp|Q9Y5Y7|LYVE1_HUMAN Lymphatic vessel endothelial hyaluronic acid receptor 1 OS=Homo sapiens OX=9606 GN=LYVE1 PE=1 SV=2	LYVE1	5	5	10	79	0	0	0	0.00218529
>sp|P02788|TRFL_HUMAN Lactotransferrin OS=Homo sapiens OX=9606 GN=LTF PE=1 SV=6	LTF	4	4	78	10	0	0	0	0.00211906
>sp|Q13510|ASAH1_HUMAN Acid ceramidase OS=Homo sapiens OX=9606 GN=ASAH1 PE=1 SV=5	ASAH1	5	2	7	13	61	1	7	0.00211906
>sp|P01133|EGF_HUMAN Pro-epidermal growth factor OS=Homo sapiens OX=9606 GN=EGF PE=1 SV=2	EGF	0	2	17	2	75	0	0	0.00211906
>sp|Q14515|SPRL1_HUMAN SPARC-like protein 1 OS=Homo sapiens OX=9606 GN=SPARCL1 PE=1 SV=2	SPARCL1	0	6	76	0	0	0	13	0.00209699
>sp|Q96PD5|PGRP2_HUMAN N-acetylmuramoyl-L-alanine amidase OS=Homo sapiens OX=9606 GN=PGLYRP2 PE=1 SV=1	PGLYRP2	0	1	15	73	1	0	0	0.00198662
>sp|P04217|A1BG_HUMAN Alpha-1B-glycoprotein OS=Homo sapiens OX=9606 GN=A1BG PE=1 SV=4	A1BG	4	3	17	43	5	10	3	0.00187626
>sp|Q9BY67|CADM1_HUMAN Cell adhesion molecule 1 OS=Homo sapiens OX=9606 GN=CADM1 PE=1 SV=2	CADM1	1	0	23	61	0	0	0	0.00187626
>sp|Q9H8L6|MMRN2_HUMAN Multimerin-2 OS=Homo sapiens OX=9606 GN=MMRN2 PE=1 SV=2	MMRN2	1	9	52	20	0	0	1	0.00183211
>sp|P08236|BGLR_HUMAN Beta-glucuronidase OS=Homo sapiens OX=9606 GN=GUSB PE=1 SV=2	GUSB	1	0	0	0	72	1	7	0.00178796
>sp|P20827|EFNA1_HUMAN Ephrin-A1 OS=Homo sapiens OX=9606 GN=EFNA1 PE=1 SV=2	EFNA1	0	0	0	2	70	8	1	0.00178796
>sp|Q9ULI3|HEG1_HUMAN Protein HEG homolog 1 OS=Homo sapiens OX=9606 GN=HEG1 PE=1 SV=3	HEG1	0	9	58	11	2	0	0	0.00176589
>sp|O43451|MGA_HUMAN Maltase-glucoamylase, intestinal OS=Homo sapiens OX=9606 GN=MGAM PE=1 SV=5	MGAM	0	19	26	23	0	0	12	0.00176589
>sp|P01019|ANGT_HUMAN Angiotensinogen OS=Homo sapiens OX=9606 GN=AGT PE=1 SV=1	AGT	0	1	8	68	1	0	0	0.00172174
>sp|Q9UNN8|EPCR_HUMAN Endothelial protein C receptor OS=Homo sapiens OX=9606 GN=PROCR PE=1 SV=1	PROCR	5	3	28	15	12	8	6	0.00169967
>sp|P28799|GRN_HUMAN Progranulin OS=Homo sapiens OX=9606 GN=GRN PE=1 SV=2	GRN	0	0	0	0	0	2	73	0.00165552
>sp|Q14508|WFDC2_HUMAN WAP four-disulfide core domain protein 2 OS=Homo sapiens OX=9606 GN=WFDC2 PE=1 SV=2	WFDC2	2	3	51	11	0	1	0	0.001501
>sp|P02750|A2GL_HUMAN Leucine-rich alpha-2-glycoprotein OS=Homo sapiens OX=9606 GN=LRG1 PE=1 SV=2	LRG1	0	1	8	54	0	3	0	0.00145686
>sp|Q9H3G5|CPVL_HUMAN Probable serine carboxypeptidase CPVL OS=Homo sapiens OX=9606 GN=CPVL PE=1 SV=2	CPVL	0	0	3	0	61	0	1	0.00143478
>sp|P0DOX2|IGA2_HUMAN Immunoglobulin alpha-2 heavy chain OS=Homo sapiens OX=9606 PE=1 SV=2	IGA2_HUMAN	4	34	21	4	0	0	0	0.00139064
>sp|Q6UXB8|PI16_HUMAN Peptidase inhibitor 16 OS=Homo sapiens OX=9606 GN=PI16 PE=1 SV=1	PI16	2	3	45	9	2	1	0	0.00136856
>sp|P15151|PVR_HUMAN Poliovirus receptor OS=Homo sapiens OX=9606 GN=PVR PE=1 SV=2	PVR	0	1	16	38	0	6	0	0.00134649
>sp|O00160|MYO1F_HUMAN Unconventional myosin-If OS=Homo sapiens OX=9606 GN=MYO1F PE=1 SV=3	MYO1F	10	13	25	7	0	3	1	0.00130234
>sp|P54802|ANAG_HUMAN Alpha-N-acetylglucosaminidase OS=Homo sapiens OX=9606 GN=NAGLU PE=1 SV=2	NAGLU	6	9	1	2	22	1	18	0.00130234
>sp|P01008|ANT3_HUMAN Antithrombin-III OS=Homo sapiens OX=9606 GN=SERPINC1 PE=1 SV=1	SERPINC1	0	0	8	48	2	0	0	0.00128027
>sp|P02751|FINC_HUMAN Fibronectin OS=Homo sapiens OX=9606 GN=FN1 PE=1 SV=5	FN1	1	8	21	26	2	0	0	0.00128027
>sp|P53634|CATC_HUMAN Dipeptidyl peptidase 1 OS=Homo sapiens OX=9606 GN=CTSC PE=1 SV=2	CTSC	0	3	1	0	45	0	8	0.00125819
>sp|P16870|CBPE_HUMAN Carboxypeptidase E OS=Homo sapiens OX=9606 GN=CPE PE=1 SV=1	CPE	0	0	2	13	19	23	0	0.00125819
>sp|P14384|CBPM_HUMAN Carboxypeptidase M OS=Homo sapiens OX=9606 GN=CPM PE=1 SV=2	CPM	0	0	53	2	1	0	0	0.00123612
>sp|Q9ULV1|FZD4_HUMAN Frizzled-4 OS=Homo sapiens OX=9606 GN=FZD4 PE=1 SV=2	FZD4	0	6	37	11	0	0	0	0.00119197
>sp|Q7Z7M0|MEGF8_HUMAN Multiple epidermal growth factor-like domains protein 8 OS=Homo sapiens OX=9606 GN=MEGF8 PE=1 SV=2	MEGF8	6	9	3	4	30	1	1	0.00119197
>sp|P01024|CO3_HUMAN Complement C3 OS=Homo sapiens OX=9606 GN=C3 PE=1 SV=2	C3	2	0	0	1	50	0	0	0.0011699
>sp|O14773|TPP1_HUMAN Tripeptidyl-peptidase 1 OS=Homo sapiens OX=9606 GN=TPP1 PE=1 SV=2	TPP1	8	4	9	5	6	0	21	0.0011699
>sp|Q07954|LRP1_HUMAN Prolow-density lipoprotein receptor-related protein 1 OS=Homo sapiens OX=9606 GN=LRP1 PE=1 SV=2	LRP1	3	28	10	8	0	0	0	0.00108161
>sp|Q6GTX8|LAIR1_HUMAN Leukocyte-associated immunoglobulin-like receptor 1 OS=Homo sapiens OX=9606 GN=LAIR1 PE=1 SV=1	LAIR1	0	2	42	5	0	0	0	0.00108161
>sp|P55290|CAD13_HUMAN Cadherin-13 OS=Homo sapiens OX=9606 GN=CDH13 PE=1 SV=1	CDH13	0	0	43	3	2	0	0	0.00105953
>sp|P26842|CD27_HUMAN CD27 antigen OS=Homo sapiens OX=9606 GN=CD27 PE=1 SV=2	CD27	0	13	35	0	0	0	0	0.00105953
>sp|P06870|KLK1_HUMAN Kallikrein-1 OS=Homo sapiens OX=9606 GN=KLK1 PE=1 SV=2	KLK1	11	3	19	11	2	2	0	0.00105953
>sp|O75144|ICOSL_HUMAN ICOS ligand OS=Homo sapiens OX=9606 GN=ICOSLG PE=1 SV=2	ICOSLG	0	0	23	25	0	0	0	0.00105953
>sp|Q07075|AMPE_HUMAN Glutamyl aminopeptidase OS=Homo sapiens OX=9606 GN=ENPEP PE=1 SV=3	ENPEP	14	0	0	0	23	0	11	0.00105953
>sp|P98164|LRP2_HUMAN Low-density lipoprotein receptor-related protein 2 OS=Homo sapiens OX=9606 GN=LRP2 PE=1 SV=3	LRP2	9	27	6	4	0	0	0	0.00101539
>sp|P16070|CD44_HUMAN CD44 antigen OS=Homo sapiens OX=9606 GN=CD44 PE=1 SV=3	CD44	0	0	39	7	0	0	0	0.00101539
>sp|Q9Y6R7|FCGBP_HUMAN IgGFc-binding protein OS=Homo sapiens OX=9606 GN=FCGBP PE=1 SV=3	FCGBP	1	3	27	10	0	5	0	0.00101539
>sp|Q13201|MMRN1_HUMAN Multimerin-1 OS=Homo sapiens OX=9606 GN=MMRN1 PE=1 SV=3	MMRN1	0	2	41	1	0	0	0	0.000971238
>sp|P11597|CETP_HUMAN Cholesteryl ester transfer protein OS=Homo sapiens OX=9606 GN=CETP PE=1 SV=2	CETP	0	0	44	0	0	0	0	0.000971238
>sp|Q8N6Q3|CD177_HUMAN CD177 antigen OS=Homo sapiens OX=9606 GN=CD177 PE=1 SV=2	CD177	0	1	34	6	1	0	0	0.000927091
>sp|P09603|CSF1_HUMAN Macrophage colony-stimulating factor 1 OS=Homo sapiens OX=9606 GN=CSF1 PE=1 SV=2	CSF1	10	7	17	4	0	1	0	0.00086087
>sp|P98095|FBLN2_HUMAN Fibulin-2 OS=Homo sapiens OX=9606 GN=FBLN2 PE=1 SV=2	FBLN2	0	1	37	1	0	0	0	0.00086087
>sp|P05164|PERM_HUMAN Myeloperoxidase OS=Homo sapiens OX=9606 GN=MPO PE=1 SV=1	MPO	0	1	0	0	36	0	0	0.000816723
>sp|P04216|THY1_HUMAN Thy-1 membrane glycoprotein OS=Homo sapiens OX=9606 GN=THY1 PE=1 SV=2	THY1	0	4	31	1	0	0	0	0.000794649
>sp|Q6ZVL6|K154L_HUMAN UPF0606 protein KIAA1549L OS=Homo sapiens OX=9606 GN=KIAA1549L PE=2 SV=2	KIAA1549L	6	7	9	8	1	4	1	0.000794649
>sp|P07339|CATD_HUMAN Cathepsin D OS=Homo sapiens OX=9606 GN=CTSD PE=1 SV=1	CTSD	0	1	0	0	31	0	0	0.000706355
>sp|P41271|NBL1_HUMAN Neuroblastoma suppressor of tumorigenicity 1 OS=Homo sapiens OX=9606 GN=NBL1 PE=1 SV=2	NBL1	0	6	13	0	0	4	6	0.000640134
>sp|Q9UHL4|DPP2_HUMAN Dipeptidyl peptidase 2 OS=Homo sapiens OX=9606 GN=DPP7 PE=1 SV=3	DPP7	0	1	0	1	22	0	3	0.000595987
>sp|P04196|HRG_HUMAN Histidine-rich glycoprotein OS=Homo sapiens OX=9606 GN=HRG PE=1 SV=1	HRG	0	0	7	19	0	0	0	0.000573913
>sp|Q9Y2E5|MA2B2_HUMAN Epididymis-specific alpha-mannosidase OS=Homo sapiens OX=9606 GN=MAN2B2 PE=1 SV=4	MAN2B2	0	1	0	0	16	0	8	0.00055184
>sp|Q02487|DSC2_HUMAN Desmocollin-2 OS=Homo sapiens OX=9606 GN=DSC2 PE=1 SV=1	DSC2	1	3	16	4	0	0	0	0.000529766
>sp|P21810|PGS1_HUMAN Biglycan OS=Homo sapiens OX=9606 GN=BGN PE=1 SV=2	BGN	0	15	1	1	5	0	0	0.000485619
>sp|P78324|SHPS1_HUMAN Tyrosine-protein phosphatase non-receptor type substrate 1 OS=Homo sapiens OX=9606 GN=SIRPA PE=1 SV=2	SIRPA	0	0	2	2	10	8	0	0.000485619
>sp|Q5ZPR3|CD276_HUMAN CD276 antigen OS=Homo sapiens OX=9606 GN=CD276 PE=1 SV=1	CD276	1	1	18	0	0	0	0	0.000441472
>sp|P10619|PPGB_HUMAN Lysosomal protective protein OS=Homo sapiens OX=9606 GN=CTSA PE=1 SV=2	CTSA	3	0	1	0	15	1	0	0.000441472
>sp|P07996|TSP1_HUMAN Thrombospondin-1 OS=Homo sapiens OX=9606 GN=THBS1 PE=1 SV=2	THBS1	16	2	0	0	0	1	0	0.000419398
>sp|P27487|DPP4_HUMAN Dipeptidyl peptidase 4 OS=Homo sapiens OX=9606 GN=DPP4 PE=1 SV=2	DPP4	1	12	4	2	0	0	0	0.000419398
>sp|P39060|COIA1_HUMAN Collagen alpha-1(XVIII) chain OS=Homo sapiens OX=9606 GN=COL18A1 PE=1 SV=5	COL18A1	0	4	1	14	0	0	0	0.000419398
>sp|P13598|ICAM2_HUMAN Intercellular adhesion molecule 2 OS=Homo sapiens OX=9606 GN=ICAM2 PE=1 SV=2	ICAM2	1	0	13	3	1	0	0	0.000397325
>sp|P51884|LUM_HUMAN Lumican OS=Homo sapiens OX=9606 GN=LUM PE=1 SV=2	LUM	0	4	12	0	2	0	0	0.000397325
>sp|P43652|AFAM_HUMAN Afamin OS=Homo sapiens OX=9606 GN=AFM PE=1 SV=1	AFM	0	1	3	14	0	0	0	0.000397325
>sp|Q9BQ51|PD1L2_HUMAN Programmed cell death 1 ligand 2 OS=Homo sapiens OX=9606 GN=PDCD1LG2 PE=1 SV=2	PDCD1LG2	0	2	14	0	0	1	0	0.000375251
>sp|P01861|IGHG4_HUMAN Immunoglobulin heavy constant gamma 4 OS=Homo sapiens OX=9606 GN=IGHG4 PE=1 SV=1	IGHG4	0	17	0	0	0	0	0	0.000375251
>sp|P06865|HEXA_HUMAN Beta-hexosaminidase subunit alpha OS=Homo sapiens OX=9606 GN=HEXA PE=1 SV=2	HEXA	0	0	0	0	17	0	0	0.000375251
>sp|P22792|CPN2_HUMAN Carboxypeptidase N subunit 2 OS=Homo sapiens OX=9606 GN=CPN2 PE=1 SV=3	CPN2	0	15	1	1	0	0	0	0.000375251
>sp|Q8IV08|PLD3_HUMAN 5'-3' exonuclease PLD3 OS=Homo sapiens OX=9606 GN=PLD3 PE=1 SV=1	PLD3	0	0	0	0	14	0	3	0.000375251
>sp|P31997|CEAM8_HUMAN Carcinoembryonic antigen-related cell adhesion molecule 8 OS=Homo sapiens OX=9606 GN=CEACAM8 PE=1 SV=2	CEACAM8	0	3	1	1	0	0	12	0.000375251
>sp|P34059|GALNS_HUMAN N-acetylgalactosamine-6-sulfatase OS=Homo sapiens OX=9606 GN=GALNS PE=1 SV=1	GALNS	1	0	1	0	14	0	0	0.000353177
>sp|O14727|APAF_HUMAN Apoptotic protease-activating factor 1 OS=Homo sapiens OX=9606 GN=APAF1 PE=1 SV=2	APAF1	2	6	6	2	0	0	0	0.000353177
>sp|P09564|CD7_HUMAN T-cell antigen CD7 OS=Homo sapiens OX=9606 GN=CD7 PE=1 SV=1	CD7	0	3	11	0	0	1	0	0.000331104
>sp|Q9H6B4|CLMP_HUMAN CXADR-like membrane protein OS=Homo sapiens OX=9606 GN=CLMP PE=1 SV=1	CLMP	0	5	10	0	0	0	0	0.000331104
>sp|Q7Z3B1|NEGR1_HUMAN Neuronal growth regulator 1 OS=Homo sapiens OX=9606 GN=NEGR1 PE=1 SV=3	NEGR1	0	0	2	9	1	3	0	0.000331104
>sp|Q13449|LSAMP_HUMAN Limbic system-associated membrane protein OS=Homo sapiens OX=9606 GN=LSAMP PE=1 SV=2	LSAMP	0	0	0	0	15	0	0	0.000331104
>sp|Q9UMR5|PPT2_HUMAN Lysosomal thioesterase PPT2 OS=Homo sapiens OX=9606 GN=PPT2 PE=1 SV=4	PPT2	0	0	0	0	15	0	0	0.000331104
>sp|P01033|TIMP1_HUMAN Metalloproteinase inhibitor 1 OS=Homo sapiens OX=9606 GN=TIMP1 PE=1 SV=1	TIMP1	0	0	15	0	0	0	0	0.000331104
>sp|P02679|FIBG_HUMAN Fibrinogen gamma chain OS=Homo sapiens OX=9606 GN=FGG PE=1 SV=3	FGG	0	1	0	14	0	0	0	0.000331104
>sp|P00751|CFAB_HUMAN Complement factor B OS=Homo sapiens OX=9606 GN=CFB PE=1 SV=2	CFB	0	1	1	12	0	0	0	0.00030903
>sp|P55259|GP2_HUMAN Pancreatic secretory granule membrane major glycoprotein GP2 OS=Homo sapiens OX=9606 GN=GP2 PE=1 SV=3	GP2	0	2	0	4	0	8	0	0.00030903
>sp|Q12913|PTPRJ_HUMAN Receptor-type tyrosine-protein phosphatase eta OS=Homo sapiens OX=9606 GN=PTPRJ PE=1 SV=3	PTPRJ	2	0	3	1	2	2	4	0.00030903
>sp|P35613|BASI_HUMAN Basigin OS=Homo sapiens OX=9606 GN=BSG PE=1 SV=2	BSG	0	0	10	1	0	0	2	0.000286957
>sp|Q96J84|KIRR1_HUMAN Kin of IRRE-like protein 1 OS=Homo sapiens OX=9606 GN=KIRREL1 PE=1 SV=2	KIRREL1	0	2	10	0	1	0	0	0.000286957
>sp|Q8NHP8|PLBL2_HUMAN Putative phospholipase B-like 2 OS=Homo sapiens OX=9606 GN=PLBD2 PE=1 SV=2	PLBD2	0	0	0	0	13	0	0	0.000286957
>sp|P40189|IL6RB_HUMAN Interleukin-6 receptor subunit beta OS=Homo sapiens OX=9606 GN=IL6ST PE=1 SV=2	IL6ST	0	1	10	1	1	0	0	0.000286957
>sp|Q15596|NCOA2_HUMAN Nuclear receptor coactivator 2 OS=Homo sapiens OX=9606 GN=NCOA2 PE=1 SV=2	NCOA2	4	1	6	0	0	0	1	0.000264883
>sp|Q9GZM5|YIPF3_HUMAN Protein YIPF3 OS=Homo sapiens OX=9606 GN=YIPF3 PE=1 SV=1	YIPF3	0	0	9	2	0	0	0	0.00024281
>sp|Q9BRK3|MXRA8_HUMAN Matrix remodeling-associated protein 8 OS=Homo sapiens OX=9606 GN=MXRA8 PE=1 SV=1	MXRA8	0	3	8	0	0	0	0	0.00024281
>sp|P19440|GGT1_HUMAN Glutathione hydrolase 1 proenzyme OS=Homo sapiens OX=9606 GN=GGT1 PE=1 SV=2	GGT1	0	1	3	7	0	0	0	0.00024281
>sp|P36955|PEDF_HUMAN Pigment epithelium-derived factor OS=Homo sapiens OX=9606 GN=SERPINF1 PE=1 SV=4	SERPINF1	0	0	4	7	0	0	0	0.00024281
>sp|Q9HBB8|CDHR5_HUMAN Cadherin-related family member 5 OS=Homo sapiens OX=9606 GN=CDHR5 PE=1 SV=3	CDHR5	1	0	0	0	5	4	1	0.00024281
>sp|P20160|CAP7_HUMAN Azurocidin OS=Homo sapiens OX=9606 GN=AZU1 PE=1 SV=3	AZU1	0	0	0	0	0	4	7	0.00024281
>sp|P13688|CEAM1_HUMAN Carcinoembryonic antigen-related cell adhesion molecule 1 OS=Homo sapiens OX=9606 GN=CEACAM1 PE=1 SV=2	CEACAM1	1	0	4	1	4	1	0	0.00024281
>sp|Q14390|GGTL2_HUMAN Glutathione hydrolase light chain 2 OS=Homo sapiens OX=9606 GN=GGTLC2 PE=1 SV=4	GGTLC2	1	1	6	2	0	0	0	0.000220736
>sp|P24855|DNAS1_HUMAN Deoxyribonuclease-1 OS=Homo sapiens OX=9606 GN=DNASE1 PE=1 SV=1	DNASE1	0	0	2	7	0	1	0	0.000220736
>sp|Q9UEF7|KLOT_HUMAN Klotho OS=Homo sapiens OX=9606 GN=KL PE=1 SV=2	KL	0	0	9	1	0	0	0	0.000220736
>sp|P46940|IQGA1_HUMAN Ras GTPase-activating-like protein IQGAP1 OS=Homo sapiens OX=9606 GN=IQGAP1 PE=1 SV=1	IQGAP1	0	0	7	2	0	0	0	0.000198662
>sp|Q5UIP0|RIF1_HUMAN Telomere-associated protein RIF1 OS=Homo sapiens OX=9606 GN=RIF1 PE=1 SV=2	RIF1	1	0	4	2	0	0	2	0.000198662
>sp|P05556|ITB1_HUMAN Integrin beta-1 OS=Homo sapiens OX=9606 GN=ITGB1 PE=1 SV=2	ITGB1	2	2	3	2	0	0	0	0.000198662
>sp|P43121|MUC18_HUMAN Cell surface glycoprotein MUC18 OS=Homo sapiens OX=9606 GN=MCAM PE=1 SV=2	MCAM	0	0	2	7	0	0	0	0.000198662
>sp|P98160|PGBM_HUMAN Basement membrane-specific heparan sulfate proteoglycan core protein OS=Homo sapiens OX=9606 GN=HSPG2 PE=1 SV=4	HSPG2	1	0	1	3	0	2	2	0.000198662
>sp|P19801|AOC1_HUMAN Amiloride-sensitive amine oxidase [copper-containing] OS=Homo sapiens OX=9606 GN=AOC1 PE=1 SV=4	AOC1	2	1	0	0	6	0	0	0.000198662
>sp|Q9BX67|JAM3_HUMAN Junctional adhesion molecule C OS=Homo sapiens OX=9606 GN=JAM3 PE=1 SV=1	JAM3	0	0	0	0	0	9	0	0.000198662
>sp|Q14956|GPNMB_HUMAN Transmembrane glycoprotein NMB OS=Homo sapiens OX=9606 GN=GPNMB PE=1 SV=2	GPNMB	0	3	1	0	3	0	2	0.000198662
>sp|Q9UBX7|KLK11_HUMAN Kallikrein-11 OS=Homo sapiens OX=9606 GN=KLK11 PE=1 SV=2	KLK11	0	0	4	1	3	0	0	0.000176589
>sp|Q99538|LGMN_HUMAN Legumain OS=Homo sapiens OX=9606 GN=LGMN PE=1 SV=1	LGMN	0	2	2	0	4	0	0	0.000176589
>sp|O96009|NAPSA_HUMAN Napsin-A OS=Homo sapiens OX=9606 GN=NAPSA PE=1 SV=1	NAPSA	1	0	0	0	0	0	7	0.000176589
>sp|P24821|TENA_HUMAN Tenascin OS=Homo sapiens OX=9606 GN=TNC PE=1 SV=3	TNC	0	2	3	0	0	0	3	0.000176589
>sp|P02748|CO9_HUMAN Complement component C9 OS=Homo sapiens OX=9606 GN=C9 PE=1 SV=2	C9	0	0	2	5	0	0	0	0.000154515
>sp|P08123|CO1A2_HUMAN Collagen alpha-2(I) chain OS=Homo sapiens OX=9606 GN=COL1A2 PE=1 SV=7	COL1A2	0	0	0	0	7	0	0	0.000154515
>sp|Q92542|NICA_HUMAN Nicastrin OS=Homo sapiens OX=9606 GN=NCSTN PE=1 SV=2	NCSTN	0	0	0	0	7	0	0	0.000154515
>sp|Q9Y653|AGRG1_HUMAN Adhesion G-protein coupled receptor G1 OS=Homo sapiens OX=9606 GN=ADGRG1 PE=1 SV=2	ADGRG1	0	0	7	0	0	0	0	0.000154515
>sp|Q9HAT2|SIAE_HUMAN Sialate O-acetylesterase OS=Homo sapiens OX=9606 GN=SIAE PE=1 SV=1	SIAE	0	0	0	0	2	0	4	0.000132442
>sp|Q8WZ42|TITIN_HUMAN Titin OS=Homo sapiens OX=9606 GN=TTN PE=1 SV=4	TTN	0	1	4	1	0	0	0	0.000132442
>sp|P26992|CNTFR_HUMAN Ciliary neurotrophic factor receptor subunit alpha OS=Homo sapiens OX=9606 GN=CNTFR PE=1 SV=2	CNTFR	0	0	3	3	0	0	0	0.000132442
>sp|P16278|BGAL_HUMAN Beta-galactosidase OS=Homo sapiens OX=9606 GN=GLB1 PE=1 SV=2	GLB1	0	0	0	0	6	0	0	0.000132442
>sp|P08473|NEP_HUMAN Neprilysin OS=Homo sapiens OX=9606 GN=MME PE=1 SV=2	MME	1	2	0	2	0	0	0	0.000110368
>sp|P43251|BTD_HUMAN Biotinidase OS=Homo sapiens OX=9606 GN=BTD PE=1 SV=2	BTD	0	1	2	2	0	0	0	0.000110368
>sp|P55196|AFAD_HUMAN Afadin OS=Homo sapiens OX=9606 GN=AFDN PE=1 SV=3	AFDN	0	1	1	0	2	1	0	0.000110368
>sp|P08581|MET_HUMAN Hepatocyte growth factor receptor OS=Homo sapiens OX=9606 GN=MET PE=1 SV=4	MET	0	0	2	1	0	2	0	0.000110368
>sp|O15117|FYB1_HUMAN FYN-binding protein 1 OS=Homo sapiens OX=9606 GN=FYB1 PE=1 SV=2	FYB1	1	1	1	1	1	0	0	0.000110368
>sp|P55083|MFAP4_HUMAN Microfibril-associated glycoprotein 4 OS=Homo sapiens OX=9606 GN=MFAP4 PE=1 SV=2	MFAP4	0	0	0	0	5	0	0	0.000110368
>sp|P51688|SPHM_HUMAN N-sulphoglucosamine sulphohydrolase OS=Homo sapiens OX=9606 GN=SGSH PE=1 SV=1	SGSH	0	0	0	0	5	0	0	0.000110368
>sp|Q5JS37|NHLC3_HUMAN NHL repeat-containing protein 3 OS=Homo sapiens OX=9606 GN=NHLRC3 PE=2 SV=1	NHLRC3	0	0	0	0	1	0	4	0.000110368
>sp|O00754|MA2B1_HUMAN Lysosomal alpha-mannosidase OS=Homo sapiens OX=9606 GN=MAN2B1 PE=1 SV=3	MAN2B1	0	0	0	1	0	0	4	0.000110368
>sp|Q99519|NEUR1_HUMAN Sialidase-1 OS=Homo sapiens OX=9606 GN=NEU1 PE=1 SV=1	NEU1	0	0	0	1	4	0	0	0.000110368
>sp|P04264|K2C1_HUMAN Keratin, type II cytoskeletal 1 OS=Homo sapiens OX=9606 GN=KRT1 PE=1 SV=6	KRT1	0	0	0	0	0	4	1	0.000110368
>sp|O00584|RNT2_HUMAN Ribonuclease T2 OS=Homo sapiens OX=9606 GN=RNASET2 PE=1 SV=2	RNASET2	0	0	0	0	3	0	1	8.82944e-05
>sp|Q9Y490|TLN1_HUMAN Talin-1 OS=Homo sapiens OX=9606 GN=TLN1 PE=1 SV=3	TLN1	0	0	0	3	1	0	0	8.82944e-05
>sp|Q96L91|EP400_HUMAN E1A-binding protein p400 OS=Homo sapiens OX=9606 GN=EP400 PE=1 SV=4	EP400	0	0	3	0	1	0	0	8.82944e-05
>sp|P19320|VCAM1_HUMAN Vascular cell adhesion protein 1 OS=Homo sapiens OX=9606 GN=VCAM1 PE=1 SV=1	VCAM1	0	0	3	1	0	0	0	8.82944e-05
>sp|P48745|CCN3_HUMAN CCN family member 3 OS=Homo sapiens OX=9606 GN=CCN3 PE=1 SV=1	CCN3	1	0	0	0	2	1	0	8.82944e-05
>sp|Q4G0P3|HYDIN_HUMAN Hydrocephalus-inducing protein homolog OS=Homo sapiens OX=9606 GN=HYDIN PE=1 SV=3	HYDIN	1	0	1	2	0	0	0	8.82944e-05
>sp|Q13797|ITA9_HUMAN Integrin alpha-9 OS=Homo sapiens OX=9606 GN=ITGA9 PE=1 SV=2	ITGA9	1	0	2	1	0	0	0	8.82944e-05
>sp|Q99523|SORT_HUMAN Sortilin OS=Homo sapiens OX=9606 GN=SORT1 PE=1 SV=3	SORT1	0	0	0	0	4	0	0	8.82944e-05
>sp|Q9UBG0|MRC2_HUMAN C-type mannose receptor 2 OS=Homo sapiens OX=9606 GN=MRC2 PE=1 SV=2	MRC2	0	4	0	0	0	0	0	8.82944e-05
>sp|Q7KYR7|BT2A1_HUMAN Butyrophilin subfamily 2 member A1 OS=Homo sapiens OX=9606 GN=BTN2A1 PE=1 SV=3	BTN2A1	0	0	4	0	0	0	0	8.82944e-05
>sp|P07333|CSF1R_HUMAN Macrophage colony-stimulating factor 1 receptor OS=Homo sapiens OX=9606 GN=CSF1R PE=1 SV=2	CSF1R	0	0	4	0	0	0	0	8.82944e-05
>sp|Q9Y6Q6|TNR11_HUMAN Tumor necrosis factor receptor superfamily member 11A OS=Homo sapiens OX=9606 GN=TNFRSF11A PE=1 SV=1	TNFRSF11A	0	0	4	0	0	0	0	8.82944e-05
>sp|P02461|CO3A1_HUMAN Collagen alpha-1(III) chain OS=Homo sapiens OX=9606 GN=COL3A1 PE=1 SV=4	COL3A1	0	0	1	0	2	0	0	6.62208e-05
>sp|Q9BYE9|CDHR2_HUMAN Cadherin-related family member 2 OS=Homo sapiens OX=9606 GN=CDHR2 PE=1 SV=2	CDHR2	0	0	0	2	0	1	0	6.62208e-05
>sp|Q8TEQ0|SNX29_HUMAN Sorting nexin-29 OS=Homo sapiens OX=9606 GN=SNX29 PE=1 SV=3	SNX29	2	0	0	1	0	0	0	6.62208e-05
>sp|Q96AP7|ESAM_HUMAN Endothelial cell-selective adhesion molecule OS=Homo sapiens OX=9606 GN=ESAM PE=1 SV=1	ESAM	0	0	2	0	1	0	0	6.62208e-05
>sp|Q8TBP5|F174A_HUMAN Membrane protein FAM174A OS=Homo sapiens OX=9606 GN=FAM174A PE=1 SV=1	FAM174A	0	0	2	1	0	0	0	6.62208e-05
>sp|Q13835|PKP1_HUMAN Plakophilin-1 OS=Homo sapiens OX=9606 GN=PKP1 PE=1 SV=2	PKP1	2	0	1	0	0	0	0	6.62208e-05
>sp|P06731|CEAM5_HUMAN Carcinoembryonic antigen-related cell adhesion molecule 5 OS=Homo sapiens OX=9606 GN=CEACAM5 PE=1 SV=3	CEACAM5	0	0	1	0	1	1	0	6.62208e-05
>sp|Q06418|TYRO3_HUMAN Tyrosine-protein kinase receptor TYRO3 OS=Homo sapiens OX=9606 GN=TYRO3 PE=1 SV=1	TYRO3	0	0	1	1	1	0	0	6.62208e-05
>sp|O00115|DNS2A_HUMAN Deoxyribonuclease-2-alpha OS=Homo sapiens OX=9606 GN=DNASE2 PE=1 SV=2	DNASE2	1	0	1	1	0	0	0	6.62208e-05
>sp|Q14974|IMB1_HUMAN Importin subunit beta-1 OS=Homo sapiens OX=9606 GN=KPNB1 PE=1 SV=2	KPNB1	0	1	1	1	0	0	0	6.62208e-05
>sp|Q14978|NOLC1_HUMAN Nucleolar and coiled-body phosphoprotein 1 OS=Homo sapiens OX=9606 GN=NOLC1 PE=1 SV=2	NOLC1	0	1	1	1	0	0	0	6.62208e-05
>sp|Q14679|TTLL4_HUMAN Tubulin polyglutamylase TTLL4 OS=Homo sapiens OX=9606 GN=TTLL4 PE=1 SV=2	TTLL4	0	1	1	1	0	0	0	6.62208e-05
>sp|P40199|CEAM6_HUMAN Carcinoembryonic antigen-related cell adhesion molecule 6 OS=Homo sapiens OX=9606 GN=CEACAM6 PE=1 SV=3	CEACAM6	1	1	1	0	0	0	0	6.62208e-05
>sp|O75339|CILP1_HUMAN Cartilage intermediate layer protein 1 OS=Homo sapiens OX=9606 GN=CILP PE=1 SV=4	CILP	0	0	0	0	0	0	3	6.62208e-05
>sp|P08246|ELNE_HUMAN Neutrophil elastase OS=Homo sapiens OX=9606 GN=ELANE PE=1 SV=1	ELANE	0	0	0	0	0	0	3	6.62208e-05
>sp|P00748|FA12_HUMAN Coagulation factor XII OS=Homo sapiens OX=9606 GN=F12 PE=1 SV=3	F12	0	0	0	3	0	0	0	6.62208e-05
>sp|P12821|ACE_HUMAN Angiotensin-converting enzyme OS=Homo sapiens OX=9606 GN=ACE PE=1 SV=1	ACE	0	0	0	0	3	0	0	6.62208e-05
>sp|Q9H6X2|ANTR1_HUMAN Anthrax toxin receptor 1 OS=Homo sapiens OX=9606 GN=ANTXR1 PE=1 SV=2	ANTXR1	0	0	3	0	0	0	0	6.62208e-05
>sp|P12109|CO6A1_HUMAN Collagen alpha-1(VI) chain OS=Homo sapiens OX=9606 GN=COL6A1 PE=1 SV=3	COL6A1	0	0	3	0	0	0	0	6.62208e-05
>sp|P98172|EFNB1_HUMAN Ephrin-B1 OS=Homo sapiens OX=9606 GN=EFNB1 PE=1 SV=1	EFNB1	0	0	3	0	0	0	0	6.62208e-05
>sp|P23142|FBLN1_HUMAN Fibulin-1 OS=Homo sapiens OX=9606 GN=FBLN1 PE=1 SV=4	FBLN1	0	0	3	0	0	0	0	6.62208e-05
>sp|P11362|FGFR1_HUMAN Fibroblast growth factor receptor 1 OS=Homo sapiens OX=9606 GN=FGFR1 PE=1 SV=3	FGFR1	0	0	3	0	0	0	0	6.62208e-05
>sp|P08582|TRFM_HUMAN Melanotransferrin OS=Homo sapiens OX=9606 GN=MELTF PE=1 SV=2	MELTF	0	0	3	0	0	0	0	6.62208e-05
>sp|P11047|LAMC1_HUMAN Laminin subunit gamma-1 OS=Homo sapiens OX=9606 GN=LAMC1 PE=1 SV=3	LAMC1	1	0	0	0	1	0	0	4.41472e-05
>sp|Q8TF66|LRC15_HUMAN Leucine-rich repeat-containing protein 15 OS=Homo sapiens OX=9606 GN=LRRC15 PE=2 SV=2	LRRC15	0	1	0	0	1	0	0	4.41472e-05
>sp|Q96IJ6|GMPPA_HUMAN Mannose-1-phosphate guanyltransferase alpha OS=Homo sapiens OX=9606 GN=GMPPA PE=1 SV=1	GMPPA	1	0	1	0	0	0	0	4.41472e-05
>sp|Q86VB7|C163A_HUMAN Scavenger receptor cysteine-rich type 1 protein M130 OS=Homo sapiens OX=9606 GN=CD163 PE=1 SV=2	CD163	0	1	1	0	0	0	0	4.41472e-05
>sp|Q9NR99|MXRA5_HUMAN Matrix-remodeling-associated protein 5 OS=Homo sapiens OX=9606 GN=MXRA5 PE=1 SV=3	MXRA5	0	1	1	0	0	0	0	4.41472e-05
>sp|Q14126|DSG2_HUMAN Desmoglein-2 OS=Homo sapiens OX=9606 GN=DSG2 PE=1 SV=2	DSG2	0	1	0	0	0	0	1	4.41472e-05
>sp|P39059|COFA1_HUMAN Collagen alpha-1(XV) chain OS=Homo sapiens OX=9606 GN=COL15A1 PE=1 SV=2	COL15A1	1	0	0	0	0	1	0	4.41472e-05
>sp|Q01974|ROR2_HUMAN Tyrosine-protein kinase transmembrane receptor ROR2 OS=Homo sapiens OX=9606 GN=ROR2 PE=1 SV=2	ROR2	0	1	0	0	0	1	0	4.41472e-05
>sp|Q12929|EPS8_HUMAN Epidermal growth factor receptor kinase substrate 8 OS=Homo sapiens OX=9606 GN=EPS8 PE=1 SV=1	EPS8	1	0	0	1	0	0	0	4.41472e-05
>sp|P78563|RED1_HUMAN Double-stranded RNA-specific editase 1 OS=Homo sapiens OX=9606 GN=ADARB1 PE=1 SV=1	ADARB1	0	1	0	1	0	0	0	4.41472e-05
>sp|A6NHG4|DDTL_HUMAN D-dopachrome decarboxylase-like protein OS=Homo sapiens OX=9606 GN=DDTL PE=2 SV=1	DDTL	0	0	1	0	1	0	0	4.41472e-05
>sp|Q9NQ36|SCUB2_HUMAN Signal peptide, CUB and EGF-like domain-containing protein 2 OS=Homo sapiens OX=9606 GN=SCUBE2 PE=1 SV=3	SCUBE2	0	0	1	0	1	0	0	4.41472e-05
>sp|Q6N021|TET2_HUMAN Methylcytosine dioxygenase TET2 OS=Homo sapiens OX=9606 GN=TET2 PE=1 SV=3	TET2	0	0	1	0	1	0	0	4.41472e-05
>sp|Q5SZK8|FREM2_HUMAN FRAS1-related extracellular matrix protein 2 OS=Homo sapiens OX=9606 GN=FREM2 PE=1 SV=2	FREM2	1	1	0	0	0	0	0	4.41472e-05
>sp|Q14767|LTBP2_HUMAN Latent-transforming growth factor beta-binding protein 2 OS=Homo sapiens OX=9606 GN=LTBP2 PE=1 SV=3	LTBP2	1	1	0	0	0	0	0	4.41472e-05
>sp|Q9UBR2|CATZ_HUMAN Cathepsin Z OS=Homo sapiens OX=9606 GN=CTSZ PE=1 SV=1	CTSZ	0	0	0	0	1	0	1	4.41472e-05
>sp|Q5T601|AGRF1_HUMAN Adhesion G-protein coupled receptor F1 OS=Homo sapiens OX=9606 GN=ADGRF1 PE=1 SV=2	ADGRF1	0	0	1	1	0	0	0	4.41472e-05
>sp|P11532|DMD_HUMAN Dystrophin OS=Homo sapiens OX=9606 GN=DMD PE=1 SV=3	DMD	0	0	1	1	0	0	0	4.41472e-05
>sp|Q86YZ3|HORN_HUMAN Hornerin OS=Homo sapiens OX=9606 GN=HRNR PE=1 SV=2	HRNR	0	0	1	1	0	0	0	4.41472e-05
>sp|P45880|VDAC2_HUMAN Voltage-dependent anion-selective channel protein 2 OS=Homo sapiens OX=9606 GN=VDAC2 PE=1 SV=2	VDAC2	0	0	1	1	0	0	0	4.41472e-05
>sp|Q9UM47|NOTC3_HUMAN Neurogenic locus notch homolog protein 3 OS=Homo sapiens OX=9606 GN=NOTCH3 PE=1 SV=2	NOTCH3	0	0	0	0	0	2	0	4.41472e-05
>sp|Q03591|FHR1_HUMAN Complement factor H-related protein 1 OS=Homo sapiens OX=9606 GN=CFHR1 PE=1 SV=2	CFHR1	0	0	0	0	0	0	2	4.41472e-05
>sp|P07858|CATB_HUMAN Cathepsin B OS=Homo sapiens OX=9606 GN=CTSB PE=1 SV=3	CTSB	0	0	0	0	0	0	2	4.41472e-05
>sp|Q8N2S1|LTBP4_HUMAN Latent-transforming growth factor beta-binding protein 4 OS=Homo sapiens OX=9606 GN=LTBP4 PE=1 SV=2	LTBP4	0	0	0	0	0	0	2	4.41472e-05
>sp|P11940|PABP1_HUMAN Polyadenylate-binding protein 1 OS=Homo sapiens OX=9606 GN=PABPC1 PE=1 SV=2	PABPC1	0	0	0	0	0	0	2	4.41472e-05
>sp|P04066|FUCO_HUMAN Tissue alpha-L-fucosidase OS=Homo sapiens OX=9606 GN=FUCA1 PE=1 SV=4	FUCA1	0	0	0	0	2	0	0	4.41472e-05
>sp|O60635|TSN1_HUMAN Tetraspanin-1 OS=Homo sapiens OX=9606 GN=TSPAN1 PE=1 SV=2	TSPAN1	0	0	0	0	2	0	0	4.41472e-05
>sp|Q13790|APOF_HUMAN Apolipoprotein F OS=Homo sapiens OX=9606 GN=APOF PE=1 SV=2	APOF	0	0	0	2	0	0	0	4.41472e-05
>sp|P08174|DAF_HUMAN Complement decay-accelerating factor OS=Homo sapiens OX=9606 GN=CD55 PE=1 SV=4	CD55	0	0	0	2	0	0	0	4.41472e-05
>sp|Q9NU53|GINM1_HUMAN Glycoprotein integral membrane protein 1 OS=Homo sapiens OX=9606 GN=GINM1 PE=1 SV=1	GINM1	0	0	0	2	0	0	0	4.41472e-05
>sp|P08185|CBG_HUMAN Corticosteroid-binding globulin OS=Homo sapiens OX=9606 GN=SERPINA6 PE=1 SV=1	SERPINA6	0	0	0	2	0	0	0	4.41472e-05
>sp|P05546|HEP2_HUMAN Heparin cofactor 2 OS=Homo sapiens OX=9606 GN=SERPIND1 PE=1 SV=3	SERPIND1	0	0	0	2	0	0	0	4.41472e-05
>sp|O95497|VNN1_HUMAN Pantetheinase OS=Homo sapiens OX=9606 GN=VNN1 PE=1 SV=2	VNN1	0	0	0	2	0	0	0	4.41472e-05
>sp|P55285|CADH6_HUMAN Cadherin-6 OS=Homo sapiens OX=9606 GN=CDH6 PE=1 SV=1	CDH6	0	2	0	0	0	0	0	4.41472e-05
>sp|Q14982|OPCM_HUMAN Opioid-binding protein/cell adhesion molecule OS=Homo sapiens OX=9606 GN=OPCML PE=1 SV=1	OPCML	0	2	0	0	0	0	0	4.41472e-05
>sp|O15027|SC16A_HUMAN Protein transport protein Sec16A OS=Homo sapiens OX=9606 GN=SEC16A PE=1 SV=4	SEC16A	0	2	0	0	0	0	0	4.41472e-05
>sp|Q15904|VAS1_HUMAN V-type proton ATPase subunit S1 OS=Homo sapiens OX=9606 GN=ATP6AP1 PE=1 SV=2	ATP6AP1	0	0	2	0	0	0	0	4.41472e-05
>sp|Q9NRD8|DUOX2_HUMAN Dual oxidase 2 OS=Homo sapiens OX=9606 GN=DUOX2 PE=1 SV=2	DUOX2	0	0	2	0	0	0	0	4.41472e-05
>sp|Q8NDA2|HMCN2_HUMAN Hemicentin-2 OS=Homo sapiens OX=9606 GN=HMCN2 PE=2 SV=3	HMCN2	0	0	2	0	0	0	0	4.41472e-05
>sp|Q96AP4|ZUP1_HUMAN Zinc finger-containing ubiquitin peptidase 1 OS=Homo sapiens OX=9606 GN=ZUP1 PE=1 SV=1	ZUP1	0	0	2	0	0	0	0	4.41472e-05
>sp|Q00610|CLH1_HUMAN Clathrin heavy chain 1 OS=Homo sapiens OX=9606 GN=CLTC PE=1 SV=5	CLTC	0	0	0	0	0	1	0	2.20736e-05
>sp|P08729|K2C7_HUMAN Keratin, type II cytoskeletal 7 OS=Homo sapiens OX=9606 GN=KRT7 PE=1 SV=5	KRT7	0	0	0	0	0	1	0	2.20736e-05
>sp|P55058|PLTP_HUMAN Phospholipid transfer protein OS=Homo sapiens OX=9606 GN=PLTP PE=1 SV=1	PLTP	0	0	0	0	0	1	0	2.20736e-05
>sp|Q13621|S12A1_HUMAN Solute carrier family 12 member 1 OS=Homo sapiens OX=9606 GN=SLC12A1 PE=2 SV=2	SLC12A1	0	0	0	0	0	1	0	2.20736e-05
>sp|P42167|LAP2B_HUMAN Lamina-associated polypeptide 2, isoforms beta/gamma OS=Homo sapiens OX=9606 GN=TMPO PE=1 SV=2	TMPO	0	0	0	0	0	1	0	2.20736e-05
>sp|P12830|CADH1_HUMAN Cadherin-1 OS=Homo sapiens OX=9606 GN=CDH1 PE=1 SV=3	CDH1	0	0	0	0	0	0	1	2.20736e-05
>sp|Q93091|RNAS6_HUMAN Ribonuclease K6 OS=Homo sapiens OX=9606 GN=RNASE6 PE=1 SV=2	RNASE6	0	0	0	0	0	0	1	2.20736e-05
>sp|Q10588|BST1_HUMAN ADP-ribosyl cyclase/cyclic ADP-ribose hydrolase 2 OS=Homo sapiens OX=9606 GN=BST1 PE=1 SV=2	BST1	0	0	0	0	1	0	0	2.20736e-05
>sp|O00533|NCHL1_HUMAN Neural cell adhesion molecule L1-like protein OS=Homo sapiens OX=9606 GN=CHL1 PE=1 SV=4	CHL1	0	0	0	0	1	0	0	2.20736e-05
>sp|Q13618|CUL3_HUMAN Cullin-3 OS=Homo sapiens OX=9606 GN=CUL3 PE=1 SV=2	CUL3	0	0	0	0	1	0	0	2.20736e-05
>sp|P11678|PERE_HUMAN Eosinophil peroxidase OS=Homo sapiens OX=9606 GN=EPX PE=1 SV=2	EPX	0	0	0	0	1	0	0	2.20736e-05
>sp|Q9Y287|ITM2B_HUMAN Integral membrane protein 2B OS=Homo sapiens OX=9606 GN=ITM2B PE=1 SV=1	ITM2B	0	0	0	0	1	0	0	2.20736e-05
>sp|P32004|L1CAM_HUMAN Neural cell adhesion molecule L1 OS=Homo sapiens OX=9606 GN=L1CAM PE=1 SV=2	L1CAM	0	0	0	0	1	0	0	2.20736e-05
>sp|Q14112|NID2_HUMAN Nidogen-2 OS=Homo sapiens OX=9606 GN=NID2 PE=1 SV=3	NID2	0	0	0	0	1	0	0	2.20736e-05
>sp|P50897|PPT1_HUMAN Palmitoyl-protein thioesterase 1 OS=Homo sapiens OX=9606 GN=PPT1 PE=1 SV=1	PPT1	0	0	0	0	1	0	0	2.20736e-05
>sp|P42785|PCP_HUMAN Lysosomal Pro-X carboxypeptidase OS=Homo sapiens OX=9606 GN=PRCP PE=1 SV=1	PRCP	0	0	0	0	1	0	0	2.20736e-05
>sp|P08183|MDR1_HUMAN ATP-dependent translocase ABCB1 OS=Homo sapiens OX=9606 GN=ABCB1 PE=1 SV=3	ABCB1	0	0	0	1	0	0	0	2.20736e-05
>sp|P42765|THIM_HUMAN 3-ketoacyl-CoA thiolase, mitochondrial OS=Homo sapiens OX=9606 GN=ACAA2 PE=1 SV=2	ACAA2	0	0	0	1	0	0	0	2.20736e-05
>sp|P02743|SAMP_HUMAN Serum amyloid P-component OS=Homo sapiens OX=9606 GN=APCS PE=1 SV=2	APCS	0	0	0	1	0	0	0	2.20736e-05
>sp|Q92974|ARHG2_HUMAN Rho guanine nucleotide exchange factor 2 OS=Homo sapiens OX=9606 GN=ARHGEF2 PE=1 SV=4	ARHGEF2	0	0	0	1	0	0	0	2.20736e-05
>sp|P08603|CFAH_HUMAN Complement factor H OS=Homo sapiens OX=9606 GN=CFH PE=1 SV=4	CFH	0	0	0	1	0	0	0	2.20736e-05
>sp|P17813|EGLN_HUMAN Endoglin OS=Homo sapiens OX=9606 GN=ENG PE=1 SV=2	ENG	0	0	0	1	0	0	0	2.20736e-05
>sp|Q5D862|FILA2_HUMAN Filaggrin-2 OS=Homo sapiens OX=9606 GN=FLG2 PE=1 SV=1	FLG2	0	0	0	1	0	0	0	2.20736e-05
>sp|P35637|FUS_HUMAN RNA-binding protein FUS OS=Homo sapiens OX=9606 GN=FUS PE=1 SV=1	FUS	0	0	0	1	0	0	0	2.20736e-05
>sp|Q99729|ROAA_HUMAN Heterogeneous nuclear ribonucleoprotein A/B OS=Homo sapiens OX=9606 GN=HNRNPAB PE=1 SV=2	HNRNPAB	0	0	0	1	0	0	0	2.20736e-05
>sp|P04180|LCAT_HUMAN Phosphatidylcholine-sterol acyltransferase OS=Homo sapiens OX=9606 GN=LCAT PE=1 SV=1	LCAT	0	0	0	1	0	0	0	2.20736e-05
>sp|P15941|MUC1_HUMAN Mucin-1 OS=Homo sapiens OX=9606 GN=MUC1 PE=1 SV=3	MUC1	0	0	0	1	0	0	0	2.20736e-05
>sp|Q6W4X9|MUC6_HUMAN Mucin-6 OS=Homo sapiens OX=9606 GN=MUC6 PE=1 SV=3	MUC6	0	0	0	1	0	0	0	2.20736e-05
>sp|Q08174|PCDH1_HUMAN Protocadherin-1 OS=Homo sapiens OX=9606 GN=PCDH1 PE=1 SV=2	PCDH1	0	0	0	1	0	0	0	2.20736e-05
>sp|P48426|PI42A_HUMAN Phosphatidylinositol 5-phosphate 4-kinase type-2 alpha OS=Homo sapiens OX=9606 GN=PIP4K2A PE=1 SV=2	PIP4K2A	0	0	0	1	0	0	0	2.20736e-05
>sp|P25786|PSA1_HUMAN Proteasome subunit alpha type-1 OS=Homo sapiens OX=9606 GN=PSMA1 PE=1 SV=1	PSMA1	0	0	0	1	0	0	0	2.20736e-05
>sp|O75159|SOCS5_HUMAN Suppressor of cytokine signaling 5 OS=Homo sapiens OX=9606 GN=SOCS5 PE=1 SV=1	SOCS5	0	0	0	1	0	0	0	2.20736e-05
>sp|Q9Y6E0|STK24_HUMAN Serine/threonine-protein kinase 24 OS=Homo sapiens OX=9606 GN=STK24 PE=1 SV=1	STK24	0	0	0	1	0	0	0	2.20736e-05
>sp|O14980|XPO1_HUMAN Exportin-1 OS=Homo sapiens OX=9606 GN=XPO1 PE=1 SV=1	XPO1	0	0	0	1	0	0	0	2.20736e-05
>sp|Q8NDH2|CC168_HUMAN Coiled-coil domain-containing protein 168 OS=Homo sapiens OX=9606 GN=CCDC168 PE=2 SV=2	CCDC168	0	1	0	0	0	0	0	2.20736e-05
>sp|Q8NFT8|DNER_HUMAN Delta and Notch-like epidermal growth factor-related receptor OS=Homo sapiens OX=9606 GN=DNER PE=1 SV=1	DNER	0	1	0	0	0	0	0	2.20736e-05
>sp|Q8NF50|DOCK8_HUMAN Dedicator of cytokinesis protein 8 OS=Homo sapiens OX=9606 GN=DOCK8 PE=1 SV=3	DOCK8	0	1	0	0	0	0	0	2.20736e-05
>sp|Q53RD9|FBLN7_HUMAN Fibulin-7 OS=Homo sapiens OX=9606 GN=FBLN7 PE=2 SV=1	FBLN7	0	1	0	0	0	0	0	2.20736e-05
>sp|Q9BTY2|FUCO2_HUMAN Plasma alpha-L-fucosidase OS=Homo sapiens OX=9606 GN=FUCA2 PE=1 SV=2	FUCA2	0	1	0	0	0	0	0	2.20736e-05
>sp|Q14410|GLPK2_HUMAN Glycerol kinase 2 OS=Homo sapiens OX=9606 GN=GK2 PE=2 SV=2	GK2	0	1	0	0	0	0	0	2.20736e-05
>sp|Q8IZA0|K319L_HUMAN Dyslexia-associated protein KIAA0319-like protein OS=Homo sapiens OX=9606 GN=KIAA0319L PE=1 SV=2	KIAA0319L	0	1	0	0	0	0	0	2.20736e-05
>sp|O95835|LATS1_HUMAN Serine/threonine-protein kinase LATS1 OS=Homo sapiens OX=9606 GN=LATS1 PE=1 SV=1	LATS1	0	1	0	0	0	0	0	2.20736e-05
>sp|Q56UN5|M3K19_HUMAN Mitogen-activated protein kinase kinase kinase 19 OS=Homo sapiens OX=9606 GN=MAP3K19 PE=2 SV=1	MAP3K19	0	1	0	0	0	0	0	2.20736e-05
>sp|P11586|C1TC_HUMAN C-1-tetrahydrofolate synthase, cytoplasmic OS=Homo sapiens OX=9606 GN=MTHFD1 PE=1 SV=3	MTHFD1	0	1	0	0	0	0	0	2.20736e-05
>sp|Q9UKX3|MYH13_HUMAN Myosin-13 OS=Homo sapiens OX=9606 GN=MYH13 PE=2 SV=2	MYH13	0	1	0	0	0	0	0	2.20736e-05
>sp|P23470|PTPRG_HUMAN Receptor-type tyrosine-protein phosphatase gamma OS=Homo sapiens OX=9606 GN=PTPRG PE=1 SV=4	PTPRG	0	1	0	0	0	0	0	2.20736e-05
>sp|Q8N2C7|UNC80_HUMAN Protein unc-80 homolog OS=Homo sapiens OX=9606 GN=UNC80 PE=2 SV=2	UNC80	0	1	0	0	0	0	0	2.20736e-05
>sp|Q9H756|LRC19_HUMAN Leucine-rich repeat-containing protein 19 OS=Homo sapiens OX=9606 GN=LRRC19 PE=1 SV=1	LRRC19	1	0	0	0	0	0	0	2.20736e-05
>sp|Q96JM4|LRIQ1_HUMAN Leucine-rich repeat and IQ domain-containing protein 1 OS=Homo sapiens OX=9606 GN=LRRIQ1 PE=2 SV=3	LRRIQ1	1	0	0	0	0	0	0	2.20736e-05
>sp|P36871|PGM1_HUMAN Phosphoglucomutase-1 OS=Homo sapiens OX=9606 GN=PGM1 PE=1 SV=3	PGM1	1	0	0	0	0	0	0	2.20736e-05
>sp|Q7Z443|PK1L3_HUMAN Polycystic kidney disease protein 1-like 3 OS=Homo sapiens OX=9606 GN=PKD1L3 PE=1 SV=1	PKD1L3	1	0	0	0	0	0	0	2.20736e-05
>sp|Q7Z333|SETX_HUMAN Probable helicase senataxin OS=Homo sapiens OX=9606 GN=SETX PE=1 SV=4	SETX	1	0	0	0	0	0	0	2.20736e-05
>sp|Q8TCT8|SPP2A_HUMAN Signal peptide peptidase-like 2A OS=Homo sapiens OX=9606 GN=SPPL2A PE=1 SV=2	SPPL2A	1	0	0	0	0	0	0	2.20736e-05
>sp|O95789|ZMYM6_HUMAN Zinc finger MYM-type protein 6 OS=Homo sapiens OX=9606 GN=ZMYM6 PE=1 SV=2	ZMYM6	1	0	0	0	0	0	0	2.20736e-05
>sp|P0DOX4|IGE_HUMAN Immunoglobulin epsilon heavy chain OS=Homo sapiens OX=9606 PE=1 SV=1	IGE_HUMAN	0	0	1	0	0	0	0	2.20736e-05
>sp|P10643|CO7_HUMAN Complement component C7 OS=Homo sapiens OX=9606 GN=C7 PE=1 SV=2	C7	0	0	1	0	0	0	0	2.20736e-05
>sp|Q8NFZ8|CADM4_HUMAN Cell adhesion molecule 4 OS=Homo sapiens OX=9606 GN=CADM4 PE=1 SV=1	CADM4	0	0	1	0	0	0	0	2.20736e-05
>sp|P41217|OX2G_HUMAN OX-2 membrane glycoprotein OS=Homo sapiens OX=9606 GN=CD200 PE=1 SV=4	CD200	0	0	1	0	0	0	0	2.20736e-05
>sp|P20138|CD33_HUMAN Myeloid cell surface antigen CD33 OS=Homo sapiens OX=9606 GN=CD33 PE=1 SV=2	CD33	0	0	1	0	0	0	0	2.20736e-05
>sp|Q9UIB8|SLAF5_HUMAN SLAM family member 5 OS=Homo sapiens OX=9606 GN=CD84 PE=1 SV=1	CD84	0	0	1	0	0	0	0	2.20736e-05
>sp|Q6UXB4|CLC4G_HUMAN C-type lectin domain family 4 member G OS=Homo sapiens OX=9606 GN=CLEC4G PE=1 SV=1	CLEC4G	0	0	1	0	0	0	0	2.20736e-05
>sp|P12111|CO6A3_HUMAN Collagen alpha-3(VI) chain OS=Homo sapiens OX=9606 GN=COL6A3 PE=1 SV=5	COL6A3	0	0	1	0	0	0	0	2.20736e-05
>sp|P17927|CR1_HUMAN Complement receptor type 1 OS=Homo sapiens OX=9606 GN=CR1 PE=1 SV=3	CR1	0	0	1	0	0	0	0	2.20736e-05
>sp|P07814|SYEP_HUMAN Bifunctional glutamate/proline--tRNA ligase OS=Homo sapiens OX=9606 GN=EPRS1 PE=1 SV=5	EPRS1	0	0	1	0	0	0	0	2.20736e-05
>sp|A6NGU5|GGT3_HUMAN Putative glutathione hydrolase 3 proenzyme OS=Homo sapiens OX=9606 GN=GGT3P PE=5 SV=2	GGT3P	0	0	1	0	0	0	0	2.20736e-05
>sp|P13284|GILT_HUMAN Gamma-interferon-inducible lysosomal thiol reductase OS=Homo sapiens OX=9606 GN=IFI30 PE=1 SV=3	IFI30	0	0	1	0	0	0	0	2.20736e-05
>sp|P01589|IL2RA_HUMAN Interleukin-2 receptor subunit alpha OS=Homo sapiens OX=9606 GN=IL2RA PE=1 SV=1	IL2RA	0	0	1	0	0	0	0	2.20736e-05
>sp|P18428|LBP_HUMAN Lipopolysaccharide-binding protein OS=Homo sapiens OX=9606 GN=LBP PE=1 SV=3	LBP	0	0	1	0	0	0	0	2.20736e-05
>sp|P80188|NGAL_HUMAN Neutrophil gelatinase-associated lipocalin OS=Homo sapiens OX=9606 GN=LCN2 PE=1 SV=2	LCN2	0	0	1	0	0	0	0	2.20736e-05
>sp|Q9NUN5|LMBD1_HUMAN Lysosomal cobalamin transport escort protein LMBD1 OS=Homo sapiens OX=9606 GN=LMBRD1 PE=1 SV=1	LMBRD1	0	0	1	0	0	0	0	2.20736e-05
>sp|P36941|TNR3_HUMAN Tumor necrosis factor receptor superfamily member 3 OS=Homo sapiens OX=9606 GN=LTBR PE=1 SV=1	LTBR	0	0	1	0	0	0	0	2.20736e-05
>sp|Q5JRA6|TGO1_HUMAN Transport and Golgi organization protein 1 homolog OS=Homo sapiens OX=9606 GN=MIA3 PE=1 SV=1	MIA3	0	0	1	0	0	0	0	2.20736e-05
>sp|Q68D85|NR3L1_HUMAN Natural cytotoxicity triggering receptor 3 ligand 1 OS=Homo sapiens OX=9606 GN=NCR3LG1 PE=1 SV=1	NCR3LG1	0	0	1	0	0	0	0	2.20736e-05
>sp|Q8IYS5|OSCAR_HUMAN Osteoclast-associated immunoglobulin-like receptor OS=Homo sapiens OX=9606 GN=OSCAR PE=1 SV=3	OSCAR	0	0	1	0	0	0	0	2.20736e-05
>sp|Q9Y6V0|PCLO_HUMAN Protein piccolo OS=Homo sapiens OX=9606 GN=PCLO PE=1 SV=5	PCLO	0	0	1	0	0	0	0	2.20736e-05
>sp|Q06190|P2R3A_HUMAN Serine/threonine-protein phosphatase 2A regulatory subunit B'' subunit alpha OS=Homo sapiens OX=9606 GN=PPP2R3A PE=1 SV=1	PPP2R3A	0	0	1	0	0	0	0	2.20736e-05
>sp|Q5THK1|PR14L_HUMAN Protein PRR14L OS=Homo sapiens OX=9606 GN=PRR14L PE=1 SV=1	PRR14L	0	0	1	0	0	0	0	2.20736e-05
>sp|P06737|PYGL_HUMAN Glycogen phosphorylase, liver form OS=Homo sapiens OX=9606 GN=PYGL PE=1 SV=4	PYGL	0	0	1	0	0	0	0	2.20736e-05
>sp|Q9UDY2|ZO2_HUMAN Tight junction protein ZO-2 OS=Homo sapiens OX=9606 GN=TJP2 PE=1 SV=2	TJP2	0	0	1	0	0	0	0	2.20736e-05
>sp|Q8IZW8|TENS4_HUMAN Tensin-4 OS=Homo sapiens OX=9606 GN=TNS4 PE=1 SV=3	TNS4	0	0	1	0	0	0	0	2.20736e-05
>sp|Q9GZX9|TWSG1_HUMAN Twisted gastrulation protein homolog 1 OS=Homo sapiens OX=9606 GN=TWSG1 PE=1 SV=1	TWSG1	0	0	1	0	0	0	0	2.20736e-05
