# Supplementary material for: Identification and characterization of intact glycopeptides in human urine
Source: Sci Rep. 2024 Feb 14;14:3716. doi: 10.1038/s41598-024-53299-3 (PMC10866872; doi:10.1038/s41598-024-53299-3)
Supplement: Supplementary file 3 — Supplementary Table 2. [file 41598_2024_53299_MOESM3_ESM.xlsx]

## Sheet: Supplementary Table 2
Supplementary Table 2. Number of Glycopeptide Spectral Matches with Specified Glycan Composition Attached
Glycan	Complex fucosylated	Complex fucosylated + sialylated	Complex sialylated	Complex undecorated	High Mannose	Hybrid	Other
HexNAc(4)Hex(5)NeuAc(2)			3178
HexNAc(4)Hex(5)Fuc(1)NeuAc(2)		2419
HexNAc(4)Hex(5)Fuc(1)NeuAc(1)		2110
HexNAc(4)Hex(5)NeuAc(1)			1481
HexNAc(5)Hex(6)Fuc(1)NeuAc(3)		1375
HexNAc(5)Hex(6)NeuAc(3)			1271
HexNAc(2)Hex(6)					1067
HexNAc(5)Hex(6)Fuc(1)NeuAc(2)		1041
HexNAc(4)Hex(5)NeuAc(1)NeuGc(1)			968
HexNAc(2)Hex(5)					934
HexNAc(4)Hex(5)Fuc(2)NeuAc(1)		765
HexNAc(5)Hex(6)NeuAc(2)			751
HexNAc(4)Hex(7)NeuAc(1)						729
HexNAc(4)Hex(5)Fuc(3)NeuAc(1)		675
HexNAc(5)Hex(5)Fuc(1)NeuAc(1)		640
HexNAc(2)Hex(7)					612
HexNAc(2)							605
HexNAc(5)Hex(6)Fuc(1)NeuAc(1)		596
HexNAc(5)Hex(5)Fuc(1)NeuAc(2)		556
HexNAc(4)Hex(6)Fuc(1)NeuAc(1)						556
HexNAc(2)Fuc(1)							553
HexNAc(5)Hex(6)NeuAc(1)			535
HexNAc(2)Hex(2)Fuc(1)							532
HexNAc(6)Hex(7)Fuc(1)NeuAc(3)		489
HexNAc(6)Hex(6)Fuc(1)NeuAc(2)		478
HexNAc(1)Fuc(1)							467
HexNAc(6)Hex(7)Fuc(1)NeuAc(4)		466
HexNAc(6)Hex(6)NeuAc(2)			461
HexNAc(5)Hex(4)Fuc(1)NeuAc(2)		459
HexNAc(2)Hex(1)							457
HexNAc(5)Hex(4)Fuc(1)NeuAc(1)		451
HexNAc(4)Hex(5)Fuc(1)	442
HexNAc(1)							428
HexNAc(6)Hex(7)Fuc(1)NeuAc(2)		399
HexNAc(6)Hex(7)NeuAc(2)			395
HexNAc(5)Hex(5)NeuAc(1)			393
HexNAc(5)Hex(5)Fuc(1)	388
HexNAc(5)Hex(5)NeuAc(2)			351
HexNAc(7)Hex(8)NeuAc(1)			350
HexNAc(6)Hex(7)NeuAc(4)			344
HexNAc(5)Hex(6)Fuc(3)NeuAc(1)		341
HexNAc(2)Hex(3)							330
HexNAc(6)Hex(7)NeuAc(3)			326
HexNAc(4)Hex(3)Fuc(1)	315
HexNAc(5)Hex(4)Fuc(1)	312
HexNAc(6)Hex(6)Fuc(1)NeuAc(3)		302
HexNAc(5)Hex(4)NeuAc(2)			274
HexNAc(4)Hex(6)NeuAc(1)						260
HexNAc(3)Hex(4)Fuc(1)NeuAc(1)		257
HexNAc(2)Hex(2)							257
HexNAc(6)Hex(5)Fuc(1)NeuAc(2)		243
HexNAc(2)Hex(8)					243
HexNAc(2)Hex(4)					239
HexNAc(4)Hex(4)Fuc(1)	234
HexNAc(6)Hex(6)Fuc(1)NeuAc(1)		234
HexNAc(5)Hex(3)Fuc(1)	228
HexNAc(5)Hex(6)Fuc(2)NeuAc(1)		222
HexNAc(6)Hex(3)Fuc(1)NeuAc(1)		220
HexNAc(4)Hex(4)Fuc(1)NeuAc(1)		210
HexNAc(5)Hex(4)NeuAc(1)			180
HexNAc(4)Hex(5)Fuc(3)	170
HexNAc(6)Hex(7)Fuc(1)NeuAc(1)		168
HexNAc(4)Hex(5)Fuc(1)NeuAc(1)NeuGc(1)		162
HexNAc(5)Hex(4)NeuAc(1)NeuGc(1)			161
HexNAc(2)Hex(9)					158
HexNAc(4)Hex(5)				153
HexNAc(6)Hex(5)Fuc(1)NeuAc(3)		150
HexNAc(5)Hex(4)				146
HexNAc(7)Hex(8)Fuc(1)NeuAc(2)		144
HexNAc(3)Hex(4)NeuAc(1)			144
HexNAc(6)Hex(3)Fuc(1)	143
HexNAc(6)Hex(5)Fuc(1)NeuAc(1)		142
HexNAc(2)Hex(12)					141
HexNAc(4)Hex(5)Fuc(3)NeuAc(2)		140
HexNAc(4)Hex(5)Fuc(2)	136
HexNAc(5)Hex(5)Fuc(2)	135
HexNAc(6)Hex(3)Fuc(1)NeuAc(2)		133
HexNAc(6)Hex(6)Fuc(1)	128
HexNAc(4)Hex(4)NeuAc(1)			124
HexNAc(6)Hex(6)NeuAc(1)			124
HexNAc(5)Hex(6)Fuc(1)NeuAc(1)NeuGc(1)		122
HexNAc(5)Hex(6)Fuc(1)	118
HexNAc(3)Hex(6)NeuAc(1)						117
HexNAc(6)Hex(7)NeuAc(1)			116
HexNAc(5)Hex(5)Fuc(3)	115
HexNAc(4)Hex(3)				115
HexNAc(7)Hex(8)Fuc(1)NeuAc(3)		114
HexNAc(5)Hex(6)Fuc(1)NeuAc(2)NeuGc(1)		113
HexNAc(7)Hex(8)Fuc(1)NeuAc(1)		110
HexNAc(6)Hex(7)Fuc(4)NeuAc(1)		109
HexNAc(5)Hex(4)Fuc(2)NeuAc(1)		106
HexNAc(3)Hex(3)				104
HexNAc(7)Hex(4)Fuc(1)	102
HexNAc(7)Hex(7)Fuc(1)NeuAc(2)		95
HexNAc(5)Hex(5)				94
HexNAc(2)Hex(11)					94
HexNAc(6)Hex(3)				92
HexNAc(4)Hex(5)Fuc(1)NeuGc(2)	91
HexNAc(3)Hex(5)						91
HexNAc(7)Hex(7)Fuc(1)NeuAc(3)		89
HexNAc(4)Hex(3)NeuAc(1)			89
HexNAc(3)Hex(4)Fuc(1)	88
HexNAc(7)Hex(8)Fuc(1)NeuAc(4)		88
HexNAc(4)Hex(4)				88
HexNAc(5)Hex(5)NeuAc(1)NeuGc(1)			85
HexNAc(6)Hex(5)Fuc(1)NeuAc(2)NeuGc(1)		84
HexNAc(4)Hex(6)Fuc(1)						82
HexNAc(6)Hex(4)NeuAc(1)			80
HexNAc(4)Hex(7)						80
HexNAc(3)Hex(5)NeuAc(1)						79
HexNAc(3)Hex(6)Fuc(1)NeuGc(1)						79
HexNAc(5)Hex(7)Fuc(1)NeuAc(2)						79
HexNAc(4)Hex(5)Fuc(4)	77
HexNAc(5)Hex(3)				77
HexNAc(5)Hex(5)NeuGc(1)				77
HexNAc(2)Hex(1)Fuc(1)							77
HexNAc(2)Hex(4)Fuc(1)					75
HexNAc(4)Hex(4)Fuc(2)NeuAc(1)		73
HexNAc(6)Hex(3)Fuc(2)NeuAc(1)		72
HexNAc(3)Hex(3)Fuc(1)	69
HexNAc(8)Hex(9)Fuc(1)NeuAc(3)		69
HexNAc(2)Hex(5)Fuc(1)					67
HexNAc(3)Hex(4)				66
HexNAc(6)Hex(7)Fuc(1)	65
HexNAc(7)Hex(8)Fuc(1)	63
HexNAc(5)Hex(6)				63
HexNAc(5)Hex(6)Fuc(3)	62
HexNAc(6)Hex(3)Fuc(2)	62
HexNAc(3)Hex(6)Fuc(1)NeuAc(1)						62
HexNAc(4)Hex(6)						60
HexNAc(4)Hex(4)NeuGc(1)				56
HexNAc(5)Hex(4)Fuc(2)	54
HexNAc(4)Hex(5)NeuGc(1)				54
HexNAc(6)Hex(9)Fuc(1)NeuAc(2)						54
HexNAc(5)Hex(6)Fuc(1)NeuAc(1)NeuGc(2)		53
HexNAc(4)Hex(3)Fuc(3)	52
HexNAc(6)Hex(7)				52
HexNAc(5)Hex(4)NeuGc(1)				51
HexNAc(3)Hex(6)						51
HexNAc(7)Hex(7)Fuc(1)NeuAc(4)		49
HexNAc(4)Hex(7)Fuc(1)						49
HexNAc(5)Hex(3)Fuc(1)NeuAc(1)		48
HexNAc(5)Hex(7)Fuc(1)NeuAc(1)						48
HexNAc(6)Hex(8)NeuAc(1)						48
HexNAc(6)Hex(5)Fuc(1)	46
HexNAc(4)Hex(5)Fuc(3)NeuAc(1)NeuGc(1)		46
HexNAc(2)Hex(10)					46
HexNAc(6)Hex(6)Fuc(2)	45
HexNAc(6)Hex(4)				45
HexNAc(6)Hex(8)Fuc(1)NeuAc(1)						45
HexNAc(4)Hex(4)Fuc(2)	43
HexNAc(5)Hex(6)Fuc(2)	43
HexNAc(6)Hex(5)Fuc(2)	43
HexNAc(6)Hex(7)NeuAc(2)NeuGc(1)			43
HexNAc(4)Hex(6)Fuc(2)						43
HexNAc(8)Hex(3)Fuc(1)	41
HexNAc(7)Hex(7)				41
HexNAc(8)Hex(3)				39
HexNAc(8)Hex(8)Fuc(1)	38
HexNAc(7)Hex(6)Fuc(1)NeuAc(3)NeuGc(1)		38
HexNAc(7)Hex(6)				38
HexNAc(8)Hex(7)				38
HexNAc(3)Hex(6)NeuGc(1)						38
HexNAc(5)Hex(7)						38
HexNAc(3)Hex(3)Fuc(2)	37
HexNAc(6)Hex(6)Fuc(3)	37
HexNAc(6)Hex(5)Fuc(1)NeuAc(1)NeuGc(2)		37
HexNAc(6)Hex(6)Fuc(1)NeuAc(1)NeuGc(1)		37
HexNAc(5)Hex(4)NeuGc(2)				37
HexNAc(8)Hex(8)				37
HexNAc(6)Hex(3)Fuc(3)	36
HexNAc(6)Hex(7)Fuc(4)	35
HexNAc(9)Hex(3)Fuc(1)	34
HexNAc(8)Hex(6)				34
HexNAc(3)Hex(5)Fuc(1)						34
HexNAc(7)Hex(4)Fuc(2)	33
HexNAc(6)Hex(6)				33
HexNAc(9)Hex(6)				32
HexNAc(5)Hex(6)Fuc(1)NeuGc(2)	31
HexNAc(6)Hex(6)NeuAc(1)NeuGc(1)			30
HexNAc(7)Hex(3)				30
HexNAc(2)Hex(3)Fuc(2)							30
HexNAc(7)Hex(7)Fuc(1)	29
HexNAc(8)Hex(9)Fuc(1)NeuAc(4)		29
HexNAc(6)Hex(10)Fuc(1)NeuAc(1)						29
HexNAc(7)Hex(3)Fuc(1)	28
HexNAc(9)Hex(3)				28
HexNAc(5)Hex(6)Fuc(1)NeuGc(1)	27
HexNAc(5)Hex(5)Fuc(1)NeuAc(1)NeuGc(1)			27
HexNAc(7)Hex(8)				27
HexNAc(6)Hex(7)NeuAc(3)NeuGc(1)			26
HexNAc(4)Hex(5)NeuGc(2)				26
HexNAc(9)Hex(10)				24
HexNAc(3)Hex(6)Fuc(1)						24
HexNAc(4)Hex(6)Fuc(3)						24
HexNAc(6)Hex(3)Fuc(1)NeuAc(1)NeuGc(1)		23
HexNAc(7)Hex(6)Fuc(1)NeuAc(4)		23
HexNAc(6)Hex(5)Fuc(1)NeuAc(1)NeuGc(1)			23
HexNAc(4)Hex(3)NeuGc(1)				23
HexNAc(9)Hex(4)				23
HexNAc(6)Hex(11)Fuc(1)						23
HexNAc(6)Hex(4)Fuc(1)	22
HexNAc(8)Hex(9)				22
HexNAc(4)Hex(3)Fuc(2)	21
HexNAc(6)Hex(5)				21
HexNAc(5)Hex(8)Fuc(4)						21
HexNAc(5)Hex(4)Fuc(1)NeuAc(1)NeuGc(1)			20
HexNAc(6)Hex(6)Fuc(1)NeuAc(2)NeuGc(1)			20
HexNAc(10)Hex(7)				20
HexNAc(3)Hex(4)Fuc(2)	19
HexNAc(6)Hex(7)Fuc(5)	19
HexNAc(6)Hex(9)						19
HexNAc(9)Hex(6)Fuc(1)	18
HexNAc(11)Hex(11)NeuAc(1)			18
HexNAc(7)Hex(8)NeuGc(1)				18
HexNAc(4)Hex(6)NeuGc(1)						18
HexNAc(5)Hex(9)Fuc(1)						18
HexNAc(7)Hex(6)Fuc(1)	17
HexNAc(7)Hex(8)Fuc(1)NeuAc(1)NeuGc(1)		17
HexNAc(5)Hex(6)NeuAc(1)NeuGc(1)			17
HexNAc(5)Hex(6)NeuAc(1)NeuGc(2)			17
HexNAc(6)Hex(3)Fuc(2)NeuGc(1)	16
HexNAc(9)Hex(4)Fuc(1)	16
HexNAc(6)Hex(7)Fuc(1)NeuAc(3)NeuGc(1)		16
HexNAc(5)Hex(6)NeuAc(2)NeuGc(1)			16
HexNAc(6)Hex(7)NeuAc(1)NeuGc(1)			16
HexNAc(4)Hex(7)Fuc(2)						16
HexNAc(5)Hex(8)Fuc(1)						16
HexNAc(8)Hex(5)Fuc(1)	15
HexNAc(9)Hex(9)Fuc(1)	15
HexNAc(7)Hex(7)Fuc(1)NeuAc(2)NeuGc(1)		15
HexNAc(6)Hex(7)NeuAc(2)NeuGc(2)			15
HexNAc(7)Hex(4)				15
HexNAc(9)Hex(10)Fuc(1)	14
HexNAc(8)Hex(4)				14
HexNAc(3)Hex(5)NeuGc(1)						14
HexNAc(5)Hex(7)Fuc(1)						14
HexNAc(7)Hex(7)Fuc(1)NeuAc(1)NeuGc(2)		13
HexNAc(9)Hex(10)Fuc(1)NeuAc(4)		13
HexNAc(3)Hex(4)NeuGc(1)				13
HexNAc(6)Hex(7)Fuc(4)NeuGc(1)	12
HexNAc(8)Hex(5)				11
HexNAc(10)Hex(10)Fuc(1)	10
HexNAc(5)Hex(6)Fuc(3)NeuGc(1)	10
HexNAc(6)Hex(5)Fuc(1)NeuGc(3)	10
HexNAc(6)Hex(7)NeuGc(1)				10
HexNAc(7)Hex(8)Fuc(1)NeuGc(2)	9
HexNAc(5)Hex(7)Fuc(1)NeuAc(1)NeuGc(1)						9
HexNAc(4)Hex(5)Fuc(3)NeuGc(2)	8
HexNAc(5)Hex(6)Fuc(1)NeuGc(3)	8
HexNAc(6)Hex(4)Fuc(2)	8
HexNAc(5)Hex(8)						8
HexNAc(6)Hex(10)Fuc(1)NeuGc(1)						8
HexNAc(8)Hex(9)Fuc(1)NeuAc(2)NeuGc(1)		7
HexNAc(6)Hex(9)Fuc(1)NeuAc(1)NeuGc(1)						7
HexNAc(4)Hex(4)Fuc(2)NeuGc(1)	6
HexNAc(6)Hex(3)Fuc(1)NeuGc(2)	6
HexNAc(8)Hex(9)Fuc(1)	6
HexNAc(6)Hex(6)Fuc(1)NeuAc(1)NeuGc(2)			6
HexNAc(5)Hex(5)NeuGc(2)				6
HexNAc(5)Hex(6)NeuGc(2)				6
HexNAc(5)Hex(4)Fuc(2)NeuGc(1)		5
HexNAc(11)Hex(11)NeuGc(1)				5
HexNAc(5)Hex(6)NeuGc(3)				5
HexNAc(6)Hex(6)NeuGc(2)				5
HexNAc(4)Hex(5)Fuc(1)NeuGc(1)						5
HexNAc(7)Hex(8)Fuc(1)NeuAc(2)NeuGc(1)		4
HexNAc(5)Hex(6)NeuGc(1)				4
HexNAc(6)Hex(6)Fuc(1)NeuGc(3)	3
HexNAc(7)Hex(8)Fuc(1)NeuAc(1)NeuGc(2)		3
HexNAc(8)Hex(9)Fuc(1)NeuAc(1)NeuGc(2)		3
HexNAc(5)Hex(7)Fuc(1)NeuGc(2)						3
HexNAc(7)Hex(8)Fuc(1)NeuGc(3)	2
HexNAc(5)Hex(4)Fuc(1)NeuGc(2)	1
HexNAc(6)Hex(7)Fuc(1)NeuGc(1)	1
HexNAc(4)Hex(4)Fuc(1)NeuGc(1)			1
HexNAc(5)Hex(5)Fuc(1)NeuGc(1)			1
HexNAc(6)Hex(7)NeuGc(2)				1
