# Supplementary material for: Identification and characterization of intact glycopeptides in human urine
Source: Sci Rep. 2024 Feb 14;14:3716. doi: 10.1038/s41598-024-53299-3 (PMC10866872; doi:10.1038/s41598-024-53299-3)
Supplement: Supplementary file 4 — Supplementary Table 3. [file 41598_2024_53299_MOESM4_ESM.xlsx]

## Sheet: Supplementary Table 3
Supplementary Table 3. Gene Enrichment Analysis of Urine Glycoproteome and Reference Urine Proteome.
				Urine_glycoproteome					Urine_proteome
Database	Gene Set	Total annotated genes in this class		No of genes	Percentage of genes	Fold value	P-value (Bonferroni corrected)		No of genes	Percentage of genes	Fold value	P-value (Bonferroni corrected)
Biological pathway	Integrin cell surface interactions	72		15	9.80392	8.56879	1.81235e-07		54	1.99042	1.73893	5.66119e-05
Biological pathway	Beta3 integrin cell surface interactions	43		11	7.18954	10.5232	6.0443e-06		39	1.43752	2.10284	1.16361e-07
Biological pathway	Epithelial-to-mesenchymal transition	185		19	12.4183	4.22395	0.000140645		99	3.6491	1.24075	1
Biological pathway	Integrin family cell surface interactions	1375		62	40.5229	1.8539	0.000180629		712	26.244	1.20055	3.02109e-10
Biological pathway	Beta2 integrin cell surface interactions	28		7	4.57516	10.2881	0.00564744		23	0.84777	1.9046	0.0441204
Biological pathway	Beta1 integrin cell surface interactions	1348		56	36.6013	1.70806	0.016469		690	25.4331	1.18676	1.96748e-08
Biological pathway	Formation of Fibrin Clot (Clotting Cascade)	33		7	4.57516	8.72979	0.0183961		32	1.17951	2.24823	5.96644e-08
Biological pathway	Adherens junctions interactions	27		6	3.92157	9.14706	0.0607461		26	0.958349	2.23262	7.89229e-06
Biological pathway	Proteoglycan syndecan-mediated signaling events	1342		54	35.2941	1.65444	0.0675181		684	25.2119	1.1817	7.5615e-08
Biological pathway	Intrinsic Pathway	18		5	3.26797	11.4355	0.0882496		17	0.626613	2.18973	0.0107274
Biological pathway	Signaling events mediated by TCPTP	92		10	6.53595	4.4723	0.117427		46	1.69554	1.15936	1
Biological pathway	Hemostasis	375		22	14.3791	2.41273	0.156183		208	7.66679	1.286	0.000831679
Biological pathway	Alpha4 beta1 integrin signaling events	33		6	3.92157	7.48446	0.201461		27	0.995208	1.89705	0.00970791
Biological pathway	Apoptotic cleavage of cell adhesion proteins	12		4	2.61438	13.7256	0.238704		12	0.442315	2.31846	0.068197
Biological pathway	Alpha9 beta1 integrin signaling events	1302		50	32.6797	1.57897	0.510492		654	24.1062	1.16458	7.14794e-06
Biological pathway	Cell surface interactions at the vascular wall	72		8	5.22876	4.57268	0.544632		52	1.9167	1.67453	0.000800872
Biological pathway	HDL-mediated lipid transport	15		4	2.61438	10.9823	0.621728		13	0.479174	2.00954	1
Biological pathway	Lipoprotein metabolism	27		5	3.26797	7.62508	0.696649		22	0.81091	1.88928	0.0849769
Biological pathway	Vitamin D (calciferol) metabolism	7		3	1.96078	17.6514	0.766861		4	0.147438	1.32625	1
Biological pathway	Platelet degranulation	28		5	3.26797	7.35286	0.831622		23	0.84777	1.9046	0.0441204
Biological pathway	Glypican pathway	1335		50	32.6797	1.53994	0.946194		678	24.9908	1.17747	2.33568e-07
Biological pathway	Amyloids	2		2	1.30719	41.1085	0.980616		2	0.0737191	2.31846	1
Biological pathway	LPS transferred from LBP carrier to CD14	2		2	1.30719	41.1085	0.980616		2	0.0737191	2.31846	1
Biological pathway	Nectin adhesion pathway	1292		48	31.3725	1.52756	1		652	24.0324	1.17001	2.71686e-06
Biological pathway	Ethanol oxidation	4		0	0	0.01	1		4	0.147438	2.31846	1
Biological pathway	Disinhibition of SNARE formation	8		0	0	0.01	1		4	0.147438	1.16068	1
Biological pathway	RNA Polymerase III Abortive And Retractive Initiation	34		0	0	0.01	1		4	0.147438	0.273362	1
Biological pathway	RNA Polymerase I Transcription Initiation	24		0	0	0.01	1		4	0.147438	0.387215	1
Biological pathway	Hedgehog	16		0	0	0.01	1		4	0.147438	0.580702	1
Biological pathway	Interleukin receptor SHC signaling	7		0	0	0.01	1		4	0.147438	1.32625	1
Biological pathway	IKK complex recruitment mediated by RIP1	9		0	0	0.01	1		4	0.147438	1.03186	1
Biological pathway	eNOS activation	9		0	0	0.01	1		4	0.147438	1.03186	1
Biological pathway	Host Interactions with Influenza Factors	5		0	0	0.01	1		4	0.147438	1.85569	1
Biological pathway	Interleukin-1 processing	6		0	0	0.01	1		4	0.147438	1.54693	1
Biological pathway	Repair synthesis of patch ~27-30 bases long by DNA polymerase	15		0	0	0.01	1		4	0.147438	0.619389	1
Biological pathway	Mature Notch receptor traffics to plasma membrane	4		1	0.653595	10.354	1		4	0.147438	2.31846	1
Biological pathway	Gap-filling DNA repair synthesis and ligation in GG-NER	16		0	0	0.01	1		4	0.147438	0.580702	1
Biological pathway	Inhibition of adenylate cyclase pathway	13		0	0	0.01	1		4	0.147438	0.714607	1
Biological pathway	histidine degradation III	7		1	0.653595	5.92291	1		4	0.147438	1.32625	1
Biological pathway	Adenylate cyclase inhibitory pathway	13		0	0	0.01	1		4	0.147438	0.714607	1
Biological pathway	NICD traffics to nucleus	11		1	0.653595	3.77108	1		4	0.147438	0.844417	1
Biological pathway	Glucuronidation	6		0	0	0.01	1		4	0.147438	1.54693	1
Biological pathway	Cytosolic sulfonation of small molecules	7		0	0	0.01	1		4	0.147438	1.32625	1
Biological pathway	Methylation	6		0	0	0.01	1		4	0.147438	1.54693	1
Biological pathway	Repair synthesis for gap-filling by DNA polymerase in TC-NER	15		0	0	0.01	1		4	0.147438	0.619389	1
Biological pathway	RNA Polymerase III Transcription	34		0	0	0.01	1		4	0.147438	0.273362	1
Biological pathway	Early Phase of HIV Life Cycle	11		0	0	0.01	1		4	0.147438	0.844417	1
Biological pathway	PIP3 activates AKT signaling	21		0	0	0.01	1		4	0.147438	0.442505	1
Biological pathway	Synthesis of Ketone Bodies	4		0	0	0.01	1		4	0.147438	2.31846	1
Biological pathway	phenylalanine degradation I (aerobic)	4		0	0	0.01	1		4	0.147438	2.31846	1
Biological pathway	arginine degradation I (arginase pathway)	4		0	0	0.01	1		4	0.147438	2.31846	1
Biological pathway	heme degradation	4		0	0	0.01	1		4	0.147438	2.31846	1
Biological pathway	tyrosine degradation I	5		0	0	0.01	1		4	0.147438	1.85569	1
Biological pathway	N-acetylglucosamine degradation II	4		0	0	0.01	1		4	0.147438	2.31846	1
Biological pathway	Glycolysis	5		0	0	0.01	1		4	0.147438	1.85569	1
Biological pathway	heme biosynthesis from uroporphyrinogen-III I	4		0	0	0.01	1		4	0.147438	2.31846	1
Biological pathway	protein citrullination	5		0	0	0.01	1		4	0.147438	1.85569	1
Biological pathway	arginine degradation VI (arginase 2 pathway)	6		0	0	0.01	1		4	0.147438	1.54693	1
Biological pathway	Neurophilin interactions with VEGF and VEGFR	4		0	0	0.01	1		4	0.147438	2.31846	1
Biological pathway	Axonal growth stimulation	5		0	0	0.01	1		4	0.147438	1.85569	1
Biological pathway	Regulation of the Fanconi anemia pathway	8		0	0	0.01	1		4	0.147438	1.16068	1
Biological pathway	Integration of provirus	8		0	0	0.01	1		4	0.147438	1.16068	1
Biological pathway	triacylglycerol degradation	14		0	0	0.01	1		4	0.147438	0.6636	1
Biological pathway	Homologous DNA pairing and strand exchange	7		0	0	0.01	1		4	0.147438	1.32625	1
Biological pathway	tryptophan degradation to 2-amino-3-carboxymuconate semialdehyde	5		0	0	0.01	1		4	0.147438	1.85569	1
Biological pathway	Molybdenum cofactor biosynthesis	6		0	0	0.01	1		4	0.147438	1.54693	1
Biological pathway	Beta-oxidation of very long chain fatty acids	6		0	0	0.01	1		4	0.147438	1.54693	1
Biological pathway	Coenzyme A biosynthesis	6		0	0	0.01	1		4	0.147438	1.54693	1
Biological pathway	Presynaptic phase of homologous DNA pairing and strand exchange	6		0	0	0.01	1		4	0.147438	1.54693	1
Biological pathway	Validated nuclear estrogen receptor beta network	15		2	1.30719	5.50487	1		4	0.147438	0.619389	1
Biological pathway	Association of licensing factors with the pre-replicative complex	15		0	0	0.01	1		4	0.147438	0.619389	1
Biological pathway	pentose phosphate pathway (oxidative branch)	4		0	0	0.01	1		4	0.147438	2.31846	1
Biological pathway	TRAIL signaling	6		0	0	0.01	1		4	0.147438	1.54693	1
Biological pathway	Activation, myristolyation of BID and translocation to mitochondria	5		0	0	0.01	1		4	0.147438	1.85569	1
Biological pathway	pentose phosphate pathway (non-oxidative branch)	6		0	0	0.01	1		4	0.147438	1.54693	1
Biological pathway	ADP signalling through P2Y purinoceptor 12	6		0	0	0.01	1		4	0.147438	1.54693	1
Biological pathway	aspartate degradation II	5		0	0	0.01	1		4	0.147438	1.85569	1
Biological pathway	SLBP independent Processing of Histone Pre-mRNAs	10		0	0	0.01	1		4	0.147438	0.928774	1
Biological pathway	Regulation of Commissural axon pathfinding by Slit and Robo	4		0	0	0.01	1		4	0.147438	2.31846	1
Biological pathway	2-ketoglutarate dehydrogenase complex	4		0	0	0.01	1		4	0.147438	2.31846	1
Biological pathway	putrescine degradation III	5		0	0	0.01	1		4	0.147438	1.85569	1
Biological pathway	oxidative ethanol degradation III (microsomal)	6		0	0	0.01	1		5	0.184298	1.93269	1
Biological pathway	Maturation of Notch precursor via proteolytic cleavage	5		1	0.653595	8.28734	1		5	0.184298	2.31846	1
Biological pathway	chondroitin sulfate biosynthesis (late stages)	12		0	0	0.01	1		5	0.184298	0.967152	1
Biological pathway	SHC-mediated cascade	6		0	0	0.01	1		5	0.184298	1.93269	1
Biological pathway	Purine salvage	7		0	0	0.01	1		5	0.184298	1.65699	1
Biological pathway	ABC-family proteins mediated transport	25		1	0.653595	1.66012	1		5	0.184298	0.464434	1
Biological pathway	branched-chain alpha-keto acid dehydrogenase complex	4		0	0	0.01	1		4	0.147438	2.31846	1
Biological pathway	cholesterol biosynthesis II (via 24,25-dihydrolanosterol)	13		0	0	0.01	1		4	0.147438	0.714607	1
Biological pathway	Synthesis of GDP-mannose	5		1	0.653595	8.28734	1		5	0.184298	2.31846	1
Biological pathway	folate transformations	9		1	0.653595	4.60817	1		5	0.184298	1.28918	1
Biological pathway	Apoptotic factor-mediated response	7		1	0.653595	5.92291	1		5	0.184298	1.65699	1
Biological pathway	Rapoport-Luebering glycolytic shunt	4		0	0	0.01	1		4	0.147438	2.31846	1
Biological pathway	CHL1 interactions	5		1	0.653595	8.28734	1		4	0.147438	1.85569	1
Biological pathway	Visual signal transduction: Rods	24		0	0	0.01	1		4	0.147438	0.387215	1
Biological pathway	Glutamate Neurotransmitter Release Cycle	11		0	0	0.01	1		4	0.147438	0.844417	1
Biological pathway	choline biosynthesis III	9		1	0.653595	4.60817	1		4	0.147438	1.03186	1
Biological pathway	Localization of the PINCH-ILK-PARVIN complex to focal adhesions	4		1	0.653595	10.354	1		4	0.147438	2.31846	1
Biological pathway	galactose degradation I (Leloir pathway)	4		0	0	0.01	1		4	0.147438	2.31846	1
Biological pathway	Interleukin-6 signaling	8		1	0.653595	5.18347	1		4	0.147438	1.16068	1
Biological pathway	Notch-HLH transcription pathway	11		1	0.653595	3.77108	1		4	0.147438	0.844417	1
Biological pathway	Transport of Notch receptor precursor to golgi	4		1	0.653595	10.354	1		4	0.147438	2.31846	1
Biological pathway	LPA4-mediated signaling events	16		0	0	0.01	1		4	0.147438	0.580702	1
Biological pathway	Gap-filling DNA repair synthesis and ligation in TC-NER	16		0	0	0.01	1		4	0.147438	0.580702	1
Biological pathway	cholesterol biosynthesis I	13		0	0	0.01	1		4	0.147438	0.714607	1
Biological pathway	SLBP Dependent Processing of Replication-Dependent Histone Pre-mRNAs	11		0	0	0.01	1		4	0.147438	0.844417	1
Biological pathway	Processive synthesis on the C-strand of the telomere	11		0	0	0.01	1		4	0.147438	0.844417	1
Biological pathway	creatine-phosphate biosynthesis	5		0	0	0.01	1		4	0.147438	1.85569	1
Biological pathway	SMAC-mediated dissociation of IAP:caspase complexes	5		0	0	0.01	1		4	0.147438	1.85569	1
Biological pathway	FasL/ CD95L signaling	5		0	0	0.01	1		4	0.147438	1.85569	1
Biological pathway	Cation-coupled Chloride cotransporters	7		1	0.653595	5.92291	1		4	0.147438	1.32625	1
Biological pathway	Removal of the Flap Intermediate from the C-strand	10		0	0	0.01	1		4	0.147438	0.928774	1
Biological pathway	SMAC binds to IAPs	5		0	0	0.01	1		4	0.147438	1.85569	1
Biological pathway	SMAC-mediated apoptotic response	5		0	0	0.01	1		4	0.147438	1.85569	1
Biological pathway	CREB phosphorylation	7		0	0	0.01	1		4	0.147438	1.32625	1
Biological pathway	Digestion of dietary carbohydrate	5		1	0.653595	8.28734	1		3	0.110579	1.39293	1
Biological pathway	Cytochrome c-mediated apoptotic response	5		1	0.653595	8.28734	1		3	0.110579	1.39293	1
Biological pathway	Acetylcholine Neurotransmitter Release Cycle	11		0	0	0.01	1		3	0.110579	0.633839	1
Biological pathway	Reuptake of GABA	4		0	0	0.01	1		3	0.110579	1.74029	1
Biological pathway	Dopamine Neurotransmitter Release Cycle	9		0	0	0.01	1		3	0.110579	0.774536	1
Biological pathway	LDL-mediated lipid transport	4		1	0.653595	10.354	1		3	0.110579	1.74029	1
Biological pathway	Activation of caspases through apoptosome-mediated cleavage	5		1	0.653595	8.28734	1		3	0.110579	1.39293	1
Biological pathway	Galactose catabolism	3		0	0	0.01	1		3	0.110579	2.31846	1
Biological pathway	Release of eIF4E	6		0	0	0.01	1		3	0.110579	1.16116	1
Biological pathway	Histidine catabolism	4		0	0	0.01	1		3	0.110579	1.74029	1
Biological pathway	acetate conversion to acetyl-CoA	3		0	0	0.01	1		3	0.110579	2.31846	1
Biological pathway	S-adenosyl-L-methionine biosynthesis	3		0	0	0.01	1		3	0.110579	2.31846	1
Biological pathway	Visual signal transduction: Cones	23		0	0	0.01	1		3	0.110579	0.303284	1
Biological pathway	Activation of Kainate Receptors upon glutamate binding	8		0	0	0.01	1		3	0.110579	0.871232	1
Biological pathway	ChREBP activates metabolic gene expression	6		0	0	0.01	1		3	0.110579	1.16116	1
Biological pathway	Type II Na+/Pi cotransporters	3		0	0	0.01	1		3	0.110579	2.31846	1
Biological pathway	glycoaminoglycan-protein linkage region biosynthesis	7		0	0	0.01	1		3	0.110579	0.995516	1
Biological pathway	FGFR1 ligand binding and activation	7		1	0.653595	5.92291	1		3	0.110579	0.995516	1
Biological pathway	folate polyglutamylation	5		1	0.653595	8.28734	1		3	0.110579	1.39293	1
Biological pathway	Serotonin Neurotransmitter Release Cycle	9		0	0	0.01	1		3	0.110579	0.774536	1
Biological pathway	Vitamin B2 (riboflavin) metabolism	4		0	0	0.01	1		3	0.110579	1.74029	1
Biological pathway	prostanoid biosynthesis	9		1	0.653595	4.60817	1		3	0.110579	0.774536	1
Biological pathway	Telomere Extension By Telomerase	6		0	0	0.01	1		3	0.110579	1.16116	1
Biological pathway	salvage pathways of pyrimidine deoxyribonucleotides	5		0	0	0.01	1		3	0.110579	1.39293	1
Biological pathway	Utilization of Ketone Bodies	3		0	0	0.01	1		3	0.110579	2.31846	1
Biological pathway	CMP-N-acetylneuraminate biosynthesis I (eukaryotes)	4		0	0	0.01	1		3	0.110579	1.74029	1
Biological pathway	Recycling of bile acids and salts	11		0	0	0.01	1		3	0.110579	0.633839	1
Biological pathway	thymine degradation	3		0	0	0.01	1		3	0.110579	2.31846	1
Biological pathway	Mitotic Telophase /Cytokinesis	18		0	0	0.01	1		3	0.110579	0.387483	1
Biological pathway	adenine and adenosine salvage III	4		0	0	0.01	1		3	0.110579	1.74029	1
Biological pathway	Synthesis of bile acids and bile salts via 24-hydroxycholesterol	10		0	0	0.01	1		3	0.110579	0.69716	1
Biological pathway	Androgen biosynthesis	8		0	0	0.01	1		3	0.110579	0.871232	1
Biological pathway	inosine-5'-phosphate biosynthesis II	3		0	0	0.01	1		3	0.110579	2.31846	1
Biological pathway	Vitamin A uptake in enterocytes	7		0	0	0.01	1		3	0.110579	0.995516	1
Biological pathway	Processing of DNA double-strand break ends	3		0	0	0.01	1		3	0.110579	2.31846	1
Biological pathway	G beta:gamma signalling through PI3Kgamma	8		0	0	0.01	1		3	0.110579	0.871232	1
Biological pathway	Effects of Botulinum toxin	9		0	0	0.01	1		3	0.110579	0.774536	1
Biological pathway	2-oxobutanoate degradation I	4		0	0	0.01	1		3	0.110579	1.74029	1
Biological pathway	guanosine nucleotides degradation III	3		0	0	0.01	1		3	0.110579	2.31846	1
Biological pathway	G beta:gamma signalling through PLC beta	5		0	0	0.01	1		3	0.110579	1.39293	1
Biological pathway	acetone degradation I (to methylglyoxal)	7		0	0	0.01	1		3	0.110579	0.995516	1
Biological pathway	glycine cleavage complex	5		0	0	0.01	1		3	0.110579	1.39293	1
Biological pathway	Beta-catenin phosphorylation cascade	7		0	0	0.01	1		3	0.110579	0.995516	1
Biological pathway	Propionyl-CoA catabolism	4		0	0	0.01	1		3	0.110579	1.74029	1
Biological pathway	RXR and RAR heterodimerization with other nuclear receptor	26		0	0	0.01	1		3	0.110579	0.268303	1
Biological pathway	glycerol degradation IV	4		1	0.653595	10.354	1		3	0.110579	1.74029	1
Biological pathway	PKA-mediated phosphorylation of key metabolic factors	5		0	0	0.01	1		3	0.110579	1.39293	1
Biological pathway	AKT phosphorylates targets in the cytosol	9		0	0	0.01	1		3	0.110579	0.774536	1
Biological pathway	tetrapyrrole biosynthesis II	5		0	0	0.01	1		3	0.110579	1.39293	1
Biological pathway	Ephrin A reverse signaling	3		0	0	0.01	1		3	0.110579	2.31846	1
Biological pathway	2-LTR circle formation	7		0	0	0.01	1		3	0.110579	0.995516	1
Biological pathway	FGFR2b ligand binding and activation	7		0	0	0.01	1		3	0.110579	0.995516	1
Biological pathway	Sodium/Calcium exchangers	9		0	0	0.01	1		3	0.110579	0.774536	1
Biological pathway	Beta oxidation of butanoyl-CoA to acetyl-CoA	3		0	0	0.01	1		3	0.110579	2.31846	1
Biological pathway	TRAF6 mediated IRF7 activation	25		0	0	0.01	1		3	0.110579	0.279031	1
Biological pathway	uracil degradation II (reductive)	3		0	0	0.01	1		3	0.110579	2.31846	1
Biological pathway	Beta oxidation of palmitoyl-CoA to myristoyl-CoA	3		0	0	0.01	1		3	0.110579	2.31846	1
Biological pathway	myo-inositol biosynthesis	4		0	0	0.01	1		4	0.147438	2.31846	1
Biological pathway	NAD salvage pathway II	8		0	0	0.01	1		4	0.147438	1.16068	1
Biological pathway	superpathway of serine and glycine biosynthesis I	4		0	0	0.01	1		4	0.147438	2.31846	1
Biological pathway	cholesterol biosynthesis III (via desmosterol)	13		0	0	0.01	1		4	0.147438	0.714607	1
Biological pathway	Regulation of KIT signaling	9		0	0	0.01	1		4	0.147438	1.03186	1
Biological pathway	FGFR2 ligand binding and activation	7		0	0	0.01	1		3	0.110579	0.995516	1
Biological pathway	Klotho-mediated ligand binding	6		1	0.653595	6.90842	1		3	0.110579	1.16116	1
Biological pathway	NRAGE signals death through JNK	8		0	0	0.01	1		3	0.110579	0.871232	1
Biological pathway	RNA Polymerase I Transcription Termination	21		0	0	0.01	1		3	0.110579	0.332155	1
Biological pathway	mRNA Decay by 3' to 5' Exoribonuclease	11		0	0	0.01	1		3	0.110579	0.633839	1
Biological pathway	Post-translational modification: synthesis of GPI-anchored proteins	26		0	0	0.01	1		3	0.110579	0.268303	1
Biological pathway	Beta oxidation of myristoyl-CoA to lauroyl-CoA	3		0	0	0.01	1		3	0.110579	2.31846	1
Biological pathway	Vpr-mediated induction of apoptosis by mitochondrial outer membrane permeabilization	3		0	0	0.01	1		3	0.110579	2.31846	1
Biological pathway	NAD biosynthesis from 2-amino-3-carboxymuconate semialdehyde	5		0	0	0.01	1		3	0.110579	1.39293	1
Biological pathway	GDP-glucose biosynthesis	4		1	0.653595	10.354	1		3	0.110579	1.74029	1
Biological pathway	Progressive trimming of alpha-1,2-linked mannose residues from Man9/8/7GlcNAc2 to produce Man5GlcNAc2	3		0	0	0.01	1		3	0.110579	2.31846	1
Biological pathway	Activation of C3 and C5	3		1	0.653595	13.7939	1		3	0.110579	2.31846	1
Biological pathway	Alternative complement activation	3		2	1.30719	27.4512	1		3	0.110579	2.31846	1
Biological pathway	glucose and glucose-1-phosphate degradation	4		1	0.653595	10.354	1		3	0.110579	1.74029	1
Biological pathway	NAD phosphorylation and dephosphorylation	4		0	0	0.01	1		3	0.110579	1.74029	1
Biological pathway	AMPK inhibits chREBP transcriptional activation activity	5		0	0	0.01	1		3	0.110579	1.39293	1
Biological pathway	Vitamin C (ascorbate) metabolism	6		0	0	0.01	1		3	0.110579	1.16116	1
Biological pathway	Carnitine synthesis	4		0	0	0.01	1		3	0.110579	1.74029	1
Biological pathway	Lectin pathway of complement activation	3		0	0	0.01	1		3	0.110579	2.31846	1
Biological pathway	Processing of DNA ends prior to end rejoining	3		0	0	0.01	1		3	0.110579	2.31846	1
Biological pathway	RNA Polymerase III Transcription Initiation From Type 1 Promoter	21		0	0	0.01	1		3	0.110579	0.332155	1
Biological pathway	Pyrimidine salvage reactions	7		0	0	0.01	1		3	0.110579	0.995516	1
Biological pathway	Assembly of the RAD51-ssDNA nucleoprotein complex	5		0	0	0.01	1		3	0.110579	1.39293	1
Biological pathway	Import of palmitoyl-CoA into the mitochondrial matrix	8		0	0	0.01	1		3	0.110579	0.871232	1
Biological pathway	Presynaptic function of Kainate receptors	6		0	0	0.01	1		3	0.110579	1.16116	1
Biological pathway	trans,trans-farnesyl diphosphate biosynthesis	4		0	0	0.01	1		3	0.110579	1.74029	1
Biological pathway	Transport of vitamins, nucleosides, and related molecules	30		0	0	0.01	1		3	0.110579	0.232541	1
Biological pathway	Calcitonin-like ligand receptors	8		0	0	0.01	1		3	0.110579	0.871232	1
Biological pathway	glutaryl-CoA degradation	3		0	0	0.01	1		3	0.110579	2.31846	1
Biological pathway	activated TAK1 mediates p38 MAPK activation	6		0	0	0.01	1		6	0.221157	2.31846	1
Biological pathway	salvage pathways of pyrimidine ribonucleotides	15		0	0	0.01	1		6	0.221157	0.928311	1
Biological pathway	pyrimidine ribonucleotides interconversion	9		0	0	0.01	1		6	0.221157	1.5465	1
Biological pathway	FGFR ligand binding and activation	14		1	0.653595	2.96357	1		6	0.221157	0.994572	1
Biological pathway	methionine degradation I (to homocysteine)	6		0	0	0.01	1		6	0.221157	2.31846	1
Biological pathway	Effects of PIP2 hydrolysis	20		0	0	0.01	1		6	0.221157	0.69635	1
Biological pathway	Thromboxane signalling through TP receptor	8		0	0	0.01	1		6	0.221157	1.73957	1
Biological pathway	Classical antibody-mediated complement activation	6		0	0	0.01	1		6	0.221157	2.31846	1
Biological pathway	Calcium signaling in the CD4+ TCR pathway	29		1	0.653595	1.43122	1		6	0.221157	0.480316	1
Biological pathway	mRNA Decay by 5' to 3' Exoribonuclease	13		0	0	0.01	1		6	0.221157	1.07102	1
Biological pathway	Processing of Intronless Pre-mRNAs	14		0	0	0.01	1		6	0.221157	0.994572	1
Biological pathway	ALK2 signaling events	11		0	0	0.01	1		6	0.221157	1.26557	1
Biological pathway	IRAK2 mediated activation of TAK1 complex	10		0	0	0.01	1		6	0.221157	1.392	1
Biological pathway	Inwardly rectifying K+ channels	23		0	0	0.01	1		6	0.221157	0.605561	1
Biological pathway	TRAF6 mediated induction of TAK1 complex	14		0	0	0.01	1		6	0.221157	0.994572	1
Biological pathway	Organic cation/anion/zwitterion transport	12		0	0	0.01	1		6	0.221157	1.1602	1
Biological pathway	Nucleosome assembly	35		0	0	0.01	1		6	0.221157	0.397999	1
Biological pathway	G protein gated Potassium channels	15		0	0	0.01	1		6	0.221157	0.928311	1
Biological pathway	Tetrahydrobiopterin (BH4) synthesis, recycling, salvage and regulation	12		0	0	0.01	1		6	0.221157	1.1602	1
Biological pathway	ethanol degradation II (cytosol)	6		0	0	0.01	1		6	0.221157	2.31846	1
Biological pathway	Pentose phosphate pathway (hexose monophosphate shunt)	6		0	0	0.01	1		6	0.221157	2.31846	1
Biological pathway	Regulation of Rheb GTPase activity by AMPK	10		0	0	0.01	1		6	0.221157	1.392	1
Biological pathway	noradrenaline and adrenaline degradation	7		0	0	0.01	1		6	0.221157	1.98773	1
Biological pathway	Generation of second messenger molecules	19		0	0	0.01	1		6	0.221157	0.73298	1
Biological pathway	Regulation of pyruvate dehydrogenase (PDH) complex	9		0	0	0.01	1		6	0.221157	1.5465	1
Biological pathway	Fanconi anemia pathway	48		0	0	0.01	1		6	0.221157	0.29023	1
Biological pathway	Generic Transcription Pathway	35		1	0.653595	1.18593	1		6	0.221157	0.397999	1
Biological pathway	Homologous recombination repair of replication-independent double-strand breaks	22		0	0	0.01	1		6	0.221157	0.633074	1
Biological pathway	APC-Cdc20 mediated degradation of Nek2A	23		0	0	0.01	1		6	0.221157	0.605561	1
Biological pathway	serotonin degradation	7		0	0	0.01	1		6	0.221157	1.98773	1
Biological pathway	Na+/Cl- dependent neurotransmitter transporters	18		0	0	0.01	1		6	0.221157	0.773679	1
Biological pathway	RNA Pol II CTD phosphorylation and interaction with CE - 11	26		0	0	0.01	1		6	0.221157	0.535715	1
Biological pathway	DSCAM interactions	9		0	0	0.01	1		6	0.221157	1.5465	1
Biological pathway	NrCAM interactions	7		0	0	0.01	1		6	0.221157	1.98773	1
Biological pathway	Caspase-8 is formed from procaspase-8	9		0	0	0.01	1		6	0.221157	1.5465	1
Biological pathway	stearate biosynthesis I (animals)	12		0	0	0.01	1		6	0.221157	1.1602	1
Biological pathway	Leukotriene synthesis	9		0	0	0.01	1		6	0.221157	1.5465	1
Biological pathway	IRAK2 mediated activation of TAK1 complex upon TLR7/8 or 9 stimulation	10		0	0	0.01	1		6	0.221157	1.392	1
Biological pathway	Vitamin B5 (pantothenate) metabolism	9		0	0	0.01	1		6	0.221157	1.5465	1
Biological pathway	Potassium Channels	76		0	0	0.01	1		6	0.221157	0.183317	1
Biological pathway	Recycling of eIF2:GDP	8		0	0	0.01	1		6	0.221157	1.73957	1
Biological pathway	sucrose degradation	7		0	0	0.01	1		6	0.221157	1.98773	1
Biological pathway	Activation of G protein gated Potassium channels	15		0	0	0.01	1		6	0.221157	0.928311	1
Biological pathway	Regulated proteolysis of p75NTR	9		1	0.653595	4.60817	1		6	0.221157	1.5465	1
Biological pathway	Methionine salvage pathway	6		0	0	0.01	1		6	0.221157	2.31846	1
Biological pathway	tryptophan degradation X (mammalian, via tryptamine)	6		0	0	0.01	1		6	0.221157	2.31846	1
Biological pathway	Global Genomic NER (GG-NER)	33		0	0	0.01	1		7	0.258017	0.492348	1
Biological pathway	Synthesis of bile acids and bile salts via 7alpha-hydroxycholesterol	15		0	0	0.01	1		7	0.258017	1.08277	1
Biological pathway	Nectin/Necl trans heterodimerization	7		2	1.30719	11.7872	1		7	0.258017	2.31846	1
Biological pathway	Tight junction interactions	18		0	0	0.01	1		7	0.258017	0.902411	1
Biological pathway	HIV-1 Transcription Initiation	39		0	0	0.01	1		7	0.258017	0.416622	1
Biological pathway	Signaling by Rho GTPases	8		0	0	0.01	1		7	0.258017	2.02902	1
Biological pathway	PD-1 signaling	12		1	0.653595	3.45708	1		7	0.258017	1.35324	1
Biological pathway	ER to Golgi Transport	9		0	0	0.01	1		7	0.258017	1.80382	1
Biological pathway	Synthesis of bile acids and bile salts	19		0	0	0.01	1		7	0.258017	0.85494	1
Biological pathway	Activation of DNA fragmentation factor	8		1	0.653595	5.18347	1		7	0.258017	2.02902	1
Biological pathway	Notch receptor binds with a ligand	8		1	0.653595	5.18347	1		7	0.258017	2.02902	1
Biological pathway	RNA Polymerase II HIV-1 Promoter Escape	39		0	0	0.01	1		7	0.258017	0.416622	1
Biological pathway	p75NTR regulates axonogenesis	8		0	0	0.01	1		7	0.258017	2.02902	1
Biological pathway	PI-3K cascade	27		0	0	0.01	1		7	0.258017	0.601719	1
Biological pathway	Amino acid transport across the plasma membrane	31		0	0	0.01	1		7	0.258017	0.524102	1
Biological pathway	Formation of the HIV-1 Early Elongation Complex	32		0	0	0.01	1		7	0.258017	0.507729	1
Biological pathway	dermatan sulfate biosynthesis	17		0	0	0.01	1		7	0.258017	0.955462	1
Biological pathway	heme biosynthesis II	9		0	0	0.01	1		7	0.258017	1.80382	1
Biological pathway	Type I hemidesmosome assembly	8		0	0	0.01	1		7	0.258017	2.02902	1
Biological pathway	Destabilization of mRNA by Butyrate Response Factor 1 (BRF1)	20		0	0	0.01	1		7	0.258017	0.812215	1
Biological pathway	Axonal growth inhibition (RHOA activation)	7		0	0	0.01	1		7	0.258017	2.31846	1
Biological pathway	Platelet calcium homeostasis	16		0	0	0.01	1		7	0.258017	1.01514	1
Biological pathway	Rho GTPase cycle	8		0	0	0.01	1		7	0.258017	2.02902	1
Biological pathway	CD28 dependent PI3K/Akt signaling	17		0	0	0.01	1		7	0.258017	0.955462	1
Biological pathway	ethanol degradation IV (peroxisomal)	7		0	0	0.01	1		7	0.258017	2.31846	1
Biological pathway	ADP signalling through P2Y purinoceptor 1	10		0	0	0.01	1		7	0.258017	1.62362	1
Biological pathway	glycine betaine degradation	9		0	0	0.01	1		7	0.258017	1.80382	1
Biological pathway	RNA Polymerase II Transcription Pre-Initiation And Promoter Opening	39		0	0	0.01	1		7	0.258017	0.416622	1
Biological pathway	MEK activation	7		0	0	0.01	1		7	0.258017	2.31846	1
Biological pathway	pyrimidine deoxyribonucleotides de novo biosynthesis	14		0	0	0.01	1		7	0.258017	1.16006	1
Biological pathway	The NLRP3 inflammasome	11		0	0	0.01	1		6	0.221157	1.26557	1
Biological pathway	Stabilization of mRNA by HuR	8		1	0.653595	5.18347	1		7	0.258017	2.02902	1
Biological pathway	RAF phosphorylates MEK	7		0	0	0.01	1		7	0.258017	2.31846	1
Biological pathway	Purine ribonucleoside monophosphate biosynthesis	7		0	0	0.01	1		7	0.258017	2.31846	1
Biological pathway	Formation of the Early Elongation Complex	32		0	0	0.01	1		7	0.258017	0.507729	1
Biological pathway	Prostanoid metabolism	13		0	0	0.01	1		7	0.258017	1.24922	1
Biological pathway	D-myo-inositol (1,4,5)-trisphosphate degradation	13		0	0	0.01	1		7	0.258017	1.24922	1
Biological pathway	RNA Polymerase II Promoter Escape	39		0	0	0.01	1		7	0.258017	0.416622	1
Biological pathway	Pyrimidine catabolism	10		0	0	0.01	1		7	0.258017	1.62362	1
Biological pathway	DCC mediated attractive signaling	10		0	0	0.01	1		7	0.258017	1.62362	1
Biological pathway	pyrimidine ribonucleotides de novo biosynthesis	11		0	0	0.01	1		7	0.258017	1.47615	1
Biological pathway	COPII (Coat Protein 2) Mediated Vesicle Transport	9		0	0	0.01	1		7	0.258017	1.80382	1
Biological pathway	RNA Polymerase II Transcription Initiation	39		0	0	0.01	1		7	0.258017	0.416622	1
Biological pathway	Glycoprotein hormones	13		0	0	0.01	1		7	0.258017	1.24922	1
Biological pathway	RNA Polymerase II Transcription Initiation And Promoter Clearance	39		0	0	0.01	1		7	0.258017	0.416622	1
Biological pathway	G alpha (z) signalling events	22		0	0	0.01	1		6	0.221157	0.633074	1
Biological pathway	glutathione redox reactions I	9		0	0	0.01	1		5	0.184298	1.28918	1
Biological pathway	phenylalanine degradation IV (mammalian, via side chain)	5		0	0	0.01	1		5	0.184298	2.31846	1
Biological pathway	gamma-linolenate biosynthesis II (animals)	7		0	0	0.01	1		5	0.184298	1.65699	1
Biological pathway	Fanconi Anemia pathway	22		0	0	0.01	1		5	0.184298	0.527737	1
Biological pathway	Beta oxidation of hexanoyl-CoA to butanoyl-CoA	5		0	0	0.01	1		5	0.184298	2.31846	1
Biological pathway	Synthesis of very long-chain fatty acyl-CoAs	14		0	0	0.01	1		5	0.184298	0.829086	1
Biological pathway	superoxide radicals degradation	5		0	0	0.01	1		5	0.184298	2.31846	1
Biological pathway	Activation of BAD and translocation to mitochondria	7		0	0	0.01	1		5	0.184298	1.65699	1
Biological pathway	leukotriene biosynthesis	6		1	0.653595	6.90842	1		5	0.184298	1.93269	1
Biological pathway	Neurofascin interactions	9		1	0.653595	4.60817	1		5	0.184298	1.28918	1
Biological pathway	Synthesis of UDP-N-acetyl-glucosamine	5		0	0	0.01	1		5	0.184298	2.31846	1
Biological pathway	Neurotransmitter Clearance In The Synaptic Cleft	6		0	0	0.01	1		5	0.184298	1.93269	1
Biological pathway	Glucagon-type ligand receptors	16		0	0	0.01	1		5	0.184298	0.725515	1
Biological pathway	DNA strand elongation	31		0	0	0.01	1		5	0.184298	0.374573	1
Biological pathway	Nef Mediated CD8 Down-regulation	7		0	0	0.01	1		5	0.184298	1.65699	1
Biological pathway	Norepinephrine Neurotransmitter Release Cycle	11		0	0	0.01	1		5	0.184298	1.05499	1
Biological pathway	Recruitment of NuMA to mitotic centrosomes	12		0	0	0.01	1		5	0.184298	0.967152	1
Biological pathway	Activation of the AP-1 family of transcription factors	9		0	0	0.01	1		5	0.184298	1.28918	1
Biological pathway	arginine biosynthesis IV	6		0	0	0.01	1		5	0.184298	1.93269	1
Biological pathway	TRAF6 mediated IRF7 activation in TLR7/8 or 9 signaling	8		0	0	0.01	1		5	0.184298	1.45012	1
Biological pathway	Destabilization of mRNA by Tristetraprolin (TTP)	17		0	0	0.01	1		5	0.184298	0.682863	1
Biological pathway	leucine degradation I	7		0	0	0.01	1		5	0.184298	1.65699	1
Biological pathway	citrulline biosynthesis	8		0	0	0.01	1		5	0.184298	1.45012	1
Biological pathway	superpathway of N-acetylglucosamine, N-acetylmannosamine and N-acetylneuraminate degradation	5		0	0	0.01	1		5	0.184298	2.31846	1
Biological pathway	urate biosynthesis/inosine 5'-phosphate degradation	5		0	0	0.01	1		5	0.184298	2.31846	1
Biological pathway	coenzyme A biosynthesis	7		0	0	0.01	1		5	0.184298	1.65699	1
Biological pathway	Metal ion SLC transporters	25		1	0.653595	1.66012	1		5	0.184298	0.464434	1
Biological pathway	D-myo-inositol (1,3,4)-trisphosphate biosynthesis	15		0	0	0.01	1		5	0.184298	0.77385	1
Biological pathway	Nicotinate metabolism	8		0	0	0.01	1		5	0.184298	1.45012	1
Biological pathway	A third proteolytic cleavage releases NICD	8		2	1.30719	10.3156	1		5	0.184298	1.45012	1
Biological pathway	G2/M Checkpoints	43		0	0	0.01	1		5	0.184298	0.270065	1
Biological pathway	Activation of ATR in response to replication stress	37		0	0	0.01	1		5	0.184298	0.313847	1
Biological pathway	UDP-N-acetyl-D-glucosamine biosynthesis II	5		0	0	0.01	1		5	0.184298	2.31846	1
Biological pathway	Beta oxidation of octanoyl-CoA to hexanoyl-CoA	5		0	0	0.01	1		5	0.184298	2.31846	1
Biological pathway	glycogen biosynthesis II (from UDP-D-Glucose)	6		0	0	0.01	1		5	0.184298	1.93269	1
Biological pathway	Beta oxidation of lauroyl-CoA to decanoyl-CoA-CoA	5		0	0	0.01	1		5	0.184298	2.31846	1
Biological pathway	RNA Polymerase I Promoter Opening	31		0	0	0.01	1		5	0.184298	0.374573	1
Biological pathway	TNF signaling	7		0	0	0.01	1		5	0.184298	1.65699	1
Biological pathway	Viral Messenger RNA Synthesis	14		0	0	0.01	1		5	0.184298	0.829086	1
Biological pathway	N-glycan trimming and elongation in the cis-Golgi	5		0	0	0.01	1		5	0.184298	2.31846	1
Biological pathway	Ketone body metabolism	5		0	0	0.01	1		5	0.184298	2.31846	1
Biological pathway	1D-myo-inositol hexakisphosphate biosynthesis II (mammalian)	15		0	0	0.01	1		5	0.184298	0.77385	1
Biological pathway	urea cycle	6		0	0	0.01	1		5	0.184298	1.93269	1
Biological pathway	Beta oxidation of decanoyl-CoA to octanoyl-CoA-CoA	5		0	0	0.01	1		5	0.184298	2.31846	1
Biological pathway	acetyl-CoA biosynthesis (from pyruvate)	6		0	0	0.01	1		5	0.184298	1.93269	1
Biological pathway	APC/C:Cdc20 mediated degradation of Cyclin B	22		0	0	0.01	1		5	0.184298	0.527737	1
Biological pathway	Reduction of cytosolic Ca++ levels	10		0	0	0.01	1		6	0.221157	1.392	1
Biological pathway	Activation of Rac	8		0	0	0.01	1		6	0.221157	1.73957	1
Biological pathway	Glutathione synthesis and recycling	6		0	0	0.01	1		6	0.221157	2.31846	1
Biological pathway	Deposition of New CENPA-containing Nucleosomes at the Centromere	35		0	0	0.01	1		6	0.221157	0.397999	1
Biological pathway	mitochondrial fatty acid beta-oxidation of unsaturated fatty acids	6		0	0	0.01	1		6	0.221157	2.31846	1
Biological pathway	RNA Pol II CTD phosphorylation and interaction with CE	26		0	0	0.01	1		6	0.221157	0.535715	1
Biological pathway	tryptophan degradation XI (mammalian, via kynurenine)	8		0	0	0.01	1		6	0.221157	1.73957	1
Biological pathway	PECAM1 interactions	7		0	0	0.01	1		5	0.184298	1.65699	1
Biological pathway	Regulation of IFNG signaling	13		0	0	0.01	1		6	0.221157	1.07102	1
Biological pathway	GDP-mannose biosynthesis	6		1	0.653595	6.90842	1		6	0.221157	2.31846	1
Biological pathway	adenosine nucleotides degradation II	9		0	0	0.01	1		6	0.221157	1.5465	1
Biological pathway	Dual incision reaction in GG-NER	20		0	0	0.01	1		6	0.221157	0.69635	1
Biological pathway	Homologous Recombination Repair	22		0	0	0.01	1		6	0.221157	0.633074	1
Biological pathway	dopamine degradation	7		0	0	0.01	1		6	0.221157	1.98773	1
Biological pathway	Nef mediated downregulation of MHC class I complex cell surface expression	9		0	0	0.01	1		6	0.221157	1.5465	1
Biological pathway	Formation of incision complex in GG-NER	20		0	0	0.01	1		6	0.221157	0.69635	1
Biological pathway	MicroRNA (miRNA) Biogenesis	22		0	0	0.01	1		6	0.221157	0.633074	1
Biological pathway	Inhibition of voltage gated Ca2+ channels via Gbeta/gamma subunits	15		0	0	0.01	1		6	0.221157	0.928311	1
Biological pathway	Activation of Pro-Caspase 8	9		0	0	0.01	1		6	0.221157	1.5465	1
Biological pathway	N-Glycan antennae elongation	9		0	0	0.01	1		6	0.221157	1.5465	1
Biological pathway	Inactivation of Cdc42 and Rac	8		0	0	0.01	1		6	0.221157	1.73957	1
Biological pathway	Regulatory RNA pathways	22		0	0	0.01	1		6	0.221157	0.633074	1
Biological pathway	Nef and signal transduction	8		0	0	0.01	1		5	0.184298	1.45012	1
Biological pathway	Synthesis, Secretion, and Inactivation of Glucose-dependent Insulinotropic Polypeptide (GIP)	13		0	0	0.01	1		5	0.184298	0.892813	1
Biological pathway	Signal attenuation	11		0	0	0.01	1		5	0.184298	1.05499	1
Biological pathway	Extrinsic Pathway	5		0	0	0.01	1		5	0.184298	2.31846	1
Biological pathway	RSK activation	7		0	0	0.01	1		5	0.184298	1.65699	1
Biological pathway	S6K1 signalling	5		0	0	0.01	1		5	0.184298	2.31846	1
Biological pathway	VEGF ligand-receptor interactions	5		0	0	0.01	1		5	0.184298	2.31846	1
Biological pathway	Removal of the Flap Intermediate	14		0	0	0.01	1		5	0.184298	0.829086	1
Biological pathway	Signaling by NODAL	16		0	0	0.01	1		5	0.184298	0.725515	1
Biological pathway	Activation of the pre-replicative complex	30		0	0	0.01	1		5	0.184298	0.387054	1
Biological pathway	Signaling by VEGF	5		0	0	0.01	1		5	0.184298	2.31846	1
Biological pathway	G-protein beta:gamma signalling	11		0	0	0.01	1		5	0.184298	1.05499	1
Biological pathway	Activation of Chaperones by ATF6-alpha	9		0	0	0.01	1		5	0.184298	1.28918	1
Biological pathway	Telomere C-strand (Lagging Strand) Synthesis	22		0	0	0.01	1		5	0.184298	0.527737	1
Biological pathway	Lagging Strand Synthesis	20		0	0	0.01	1		5	0.184298	0.580484	1
Biological pathway	ERK activation	6		0	0	0.01	1		5	0.184298	1.93269	1
Biological pathway	RAF activation	5		0	0	0.01	1		5	0.184298	2.31846	1
Biological pathway	Urea cycle	9		0	0	0.01	1		5	0.184298	1.28918	1
Biological pathway	Lysine catabolism	8		0	0	0.01	1		5	0.184298	1.45012	1
Biological pathway	Organic anion transport	5		0	0	0.01	1		5	0.184298	2.31846	1
Biological pathway	PERK regulated gene expression	11		0	0	0.01	1		5	0.184298	1.05499	1
Biological pathway	Regulation of cytoskeletal remodeling and cell spreading by IPP complex components	8		0	0	0.01	1		5	0.184298	1.45012	1
Biological pathway	Processive synthesis on the lagging strand	15		0	0	0.01	1		5	0.184298	0.77385	1
Biological pathway	phosphatidylcholine biosynthesis I	6		0	0	0.01	1		3	0.110579	1.16116	1
Biological pathway	Formation of apoptosome	3		1	0.653595	13.7939	1		1	0.0368596	0.777956	1
Biological pathway	CREB phosphorylation through the activation of CaMKK	6		0	0	0.01	1		1	0.0368596	0.389625	1
Biological pathway	CREB phosphorylation through the activation of Adenylate Cyclase	5		0	0	0.01	1		1	0.0368596	0.467394	1
Biological pathway	Reactions specific to the complex N-glycan synthesis pathway	2		0	0	0.01	1		1	0.0368596	1.165	1
Biological pathway	histamine degradation	2		1	0.653595	20.6565	1		1	0.0368596	1.165	1
Biological pathway	mRNA Editing: A to I Conversion	2		1	0.653595	20.6565	1		1	0.0368596	1.165	1
Biological pathway	Inhibition of Host mRNA Processing and RNA Silencing	2		0	0	0.01	1		1	0.0368596	1.165	1
Biological pathway	Glypican 2 network	2		0	0	0.01	1		1	0.0368596	1.165	1
Biological pathway	thiosulfate disproportionation III (rhodanese)	1		0	0	0.01	1		1	0.0368596	2.31846	1
Biological pathway	C6 deamination of adenosine	2		1	0.653595	20.6565	1		1	0.0368596	1.165	1
Biological pathway	lactose degradation III	2		1	0.653595	20.6565	1		1	0.0368596	1.165	1
Biological pathway	Activation of IRF3/IRF7 mediated by TBK1/IKK epsilon	9		0	0	0.01	1		1	0.0368596	0.259894	1
Biological pathway	NOSTRIN mediated eNOS trafficking	4		0	0	0.01	1		1	0.0368596	0.583952	1
Biological pathway	Resolution of AP sites via the single-nucleotide replacement pathway	12		0	0	0.01	1		1	0.0368596	0.194975	1
Biological pathway	Electric Transmission Across Gap Junctions	5		0	0	0.01	1		1	0.0368596	0.467394	1
Biological pathway	mRNA Editing	4		1	0.653595	10.354	1		1	0.0368596	0.583952	1
Biological pathway	Interconversion of 2-oxoglutarate and 2-hydroxyglutarate	3		0	0	0.01	1		1	0.0368596	0.777956	1
Biological pathway	Formation of editosomes by ADAR proteins	2		1	0.653595	20.6565	1		1	0.0368596	1.165	1
Biological pathway	Proline catabolism	2		0	0	0.01	1		1	0.0368596	1.165	1
Biological pathway	Endogenous sterols	15		0	0	0.01	1		1	0.0368596	0.156006	1
Biological pathway	Cyclin A/B1 associated events during G2/M transition	14		1	0.653595	2.96357	1		1	0.0368596	0.167141	1
Biological pathway	PP2A-mediated dephosphorylation of key metabolic factors	2		0	0	0.01	1		1	0.0368596	1.165	1
Biological pathway	Viral RNP Complexes in the Host Cell Nucleus	2		0	0	0.01	1		1	0.0368596	1.165	1
Biological pathway	Plus-strand DNA synthesis	1		0	0	0.01	1		1	0.0368596	2.31846	1
Biological pathway	Proteolytic cleavage of SNARE complex proteins	3		0	0	0.01	1		1	0.0368596	0.777956	1
Biological pathway	Cross-presentation of particulate exogenous antigens (phagosomes)	1		0	0	0.01	1		1	0.0368596	2.31846	1
Biological pathway	Displacement of DNA glycosylase by APE1	9		0	0	0.01	1		1	0.0368596	0.259894	1
Biological pathway	Base-free sugar-phosphate removal via the single-nucleotide replacement pathway	10		0	0	0.01	1		1	0.0368596	0.233931	1
Biological pathway	Transcription from mitochondrial promoters	4		0	0	0.01	1		1	0.0368596	0.583952	1
Biological pathway	Trafficking of dietary sterols	3		0	0	0.01	1		1	0.0368596	0.777956	1
Biological pathway	Translocation of ZAP-70 to Immunological synapse	7		0	0	0.01	1		1	0.0368596	0.334044	1
Biological pathway	BoNT Light Chain Types B, D, and F cleave VAMP/Synaptobrevin	1		0	0	0.01	1		1	0.0368596	2.31846	1
Biological pathway	trehalose degradation II (trehalase)	2		0	0	0.01	1		1	0.0368596	1.165	1
Biological pathway	Aurora C signaling	5		0	0	0.01	1		1	0.0368596	0.467394	1
Biological pathway	Botulinum neurotoxicity	5		0	0	0.01	1		1	0.0368596	0.467394	1
Biological pathway	sorbitol degradation I	1		0	0	0.01	1		1	0.0368596	2.31846	1
Biological pathway	Inhibition of HSL	3		0	0	0.01	1		1	0.0368596	0.777956	1
Biological pathway	acetyl-CoA biosynthesis (from citrate)	1		0	0	0.01	1		1	0.0368596	2.31846	1
Biological pathway	Inhibition of PKR	1		0	0	0.01	1		1	0.0368596	2.31846	1
Biological pathway	sulfite oxidation IV	1		0	0	0.01	1		1	0.0368596	2.31846	1
Biological pathway	The IPAF inflammasome	2		0	0	0.01	1		1	0.0368596	1.165	1
Biological pathway	Transmission across Electrical Synapses	5		0	0	0.01	1		1	0.0368596	0.467394	1
Biological pathway	ceramide degradation	2		0	0	0.01	1		1	0.0368596	1.165	1
Biological pathway	Mitochondrial transcription initiation	3		0	0	0.01	1		1	0.0368596	0.777956	1
Biological pathway	ID	14		0	0	0.01	1		1	0.0368596	0.167141	1
Biological pathway	Activation of CaMK IV	5		0	0	0.01	1		1	0.0368596	0.467394	1
Biological pathway	Activation of PKB	4		0	0	0.01	1		1	0.0368596	0.583952	1
Biological pathway	PLC-mediated hydrolysis of PIP2	1		0	0	0.01	1		1	0.0368596	2.31846	1
Biological pathway	c-src mediated regulation of Cx43 function and closure of gap junctions	2		0	0	0.01	1		1	0.0368596	1.165	1
Biological pathway	CDP-diacylglycerol biosynthesis I	15		0	0	0.01	1		1	0.0368596	0.156006	1
Biological pathway	adenine and adenosine salvage VI	1		0	0	0.01	1		1	0.0368596	2.31846	1
Biological pathway	NFG and proNGF binds to p75NTR	3		0	0	0.01	1		1	0.0368596	0.777956	1
Biological pathway	uridine-5'-phosphate biosynthesis	2		0	0	0.01	1		1	0.0368596	1.165	1
Biological pathway	bile acid biosynthesis, neutral pathway	9		0	0	0.01	1		1	0.0368596	0.259894	1
Biological pathway	estrogen biosynthesis	4		0	0	0.01	1		1	0.0368596	0.583952	1
Biological pathway	Formation of annular gap junctions	1		0	0	0.01	1		1	0.0368596	2.31846	1
Biological pathway	fatty acid alpha-oxidation	1		0	0	0.01	1		1	0.0368596	2.31846	1
Biological pathway	Binding and entry of HIV virion	2		0	0	0.01	1		1	0.0368596	1.165	1
Biological pathway	Reverse Transcription of HIV RNA	1		0	0	0.01	1		1	0.0368596	2.31846	1
Biological pathway	S-methyl-5'-thioadenosine degradation II	1		0	0	0.01	1		1	0.0368596	2.31846	1
Biological pathway	FGFR3c ligand binding and activation	2		0	0	0.01	1		2	0.0737191	2.31846	1
Biological pathway	hypusine biosynthesis	2		0	0	0.01	1		2	0.0737191	2.31846	1
Biological pathway	Minus-strand DNA synthesis	1		0	0	0.01	1		1	0.0368596	2.31846	1
Biological pathway	Inhibition of TSC complex formation by PKB	3		0	0	0.01	1		1	0.0368596	0.777956	1
Biological pathway	Regulation of gap junction activity	2		0	0	0.01	1		1	0.0368596	1.165	1
Biological pathway	Acetylation	2		0	0	0.01	1		1	0.0368596	1.165	1
Biological pathway	Uncoating of the HIV Virion	1		0	0	0.01	1		1	0.0368596	2.31846	1
Biological pathway	Reactions specific to the hybrid N-glycan synthesis pathway	1		0	0	0.01	1		1	0.0368596	2.31846	1
Biological pathway	lanosterol biosynthesis	1		0	0	0.01	1		1	0.0368596	2.31846	1
Biological pathway	acyl-CoA hydrolysis	3		0	0	0.01	1		1	0.0368596	0.777956	1
Biological pathway	serotonin and melatonin biosynthesis	5		0	0	0.01	1		1	0.0368596	0.467394	1
Biological pathway	Arachidonate production from DAG	3		0	0	0.01	1		1	0.0368596	0.777956	1
Biological pathway	Nef mediated downregulation of CD28 cell surface expression	2		0	0	0.01	1		1	0.0368596	1.165	1
Biological pathway	thyroid hormone metabolism II (via conjugation and/or degradation)	3		0	0	0.01	1		1	0.0368596	0.777956	1
Biological pathway	Activation and oligomerization of BAK protein	2		0	0	0.01	1		1	0.0368596	1.165	1
Biological pathway	AlphaE beta7 integrin cell surface interactions	3		1	0.653595	13.7939	1		1	0.0368596	0.777956	1
Biological pathway	Synthesis of dolichyl-phosphate mannose	3		0	0	0.01	1		1	0.0368596	0.777956	1
Biological pathway	Attachment of GPI anchor to uPAR	7		0	0	0.01	1		1	0.0368596	0.334044	1
Biological pathway	PDE3B signalling	3		0	0	0.01	1		1	0.0368596	0.777956	1
Biological pathway	Synthesis of glycosylphosphatidylinositol (GPI)	17		0	0	0.01	1		1	0.0368596	0.137663	1
Biological pathway	Glucocorticoid biosynthesis	5		0	0	0.01	1		1	0.0368596	0.467394	1
Biological pathway	xanthine and xanthosine salvage	1		0	0	0.01	1		1	0.0368596	2.31846	1
Biological pathway	adenine and adenosine salvage I	1		0	0	0.01	1		1	0.0368596	2.31846	1
Biological pathway	Nitric oxide stimulates guanylate cyclase	12		0	0	0.01	1		1	0.0368596	0.194975	1
Biological pathway	phosphatidylglycerol biosynthesis II (non-plastidic)	16		0	0	0.01	1		1	0.0368596	0.146261	1
Biological pathway	lysine degradation II	3		0	0	0.01	1		1	0.0368596	0.777956	1
Biological pathway	Autointegration results in viral DNA circles	3		0	0	0.01	1		1	0.0368596	0.777956	1
Biological pathway	Gap junction degradation	1		0	0	0.01	1		1	0.0368596	2.31846	1
Biological pathway	AKT-mediated inactivation of FOXO1A	3		0	0	0.01	1		1	0.0368596	0.777956	1
Biological pathway	androgen biosynthesis	8		0	0	0.01	1		1	0.0368596	0.29234	1
Biological pathway	Elevation of cytosolic Ca2+ levels	6		0	0	0.01	1		1	0.0368596	0.389625	1
Biological pathway	Multifunctional anion exchangers	7		0	0	0.01	1		1	0.0368596	0.334044	1
Biological pathway	oleate biosynthesis II (animals)	7		0	0	0.01	1		1	0.0368596	0.334044	1
Biological pathway	glutamine degradation I	2		0	0	0.01	1		1	0.0368596	1.165	1
Biological pathway	ceramide biosynthesis	5		0	0	0.01	1		1	0.0368596	0.467394	1
Biological pathway	FMO oxidizes nucleophiles	3		0	0	0.01	1		1	0.0368596	0.777956	1
Biological pathway	methylthiopropionate biosynthesis	1		0	0	0.01	1		1	0.0368596	2.31846	1
Biological pathway	Regulation of gene expression in late stage (branching morphogenesis) pancreatic bud precursor cells	6		0	0	0.01	1		1	0.0368596	0.389625	1
Biological pathway	spermine and spermidine degradation I	4		0	0	0.01	1		1	0.0368596	0.583952	1
Biological pathway	Thyroxine biosynthesis	6		0	0	0.01	1		1	0.0368596	0.389625	1
Biological pathway	Gap junction trafficking	5		0	0	0.01	1		1	0.0368596	0.467394	1
Biological pathway	asparagine degradation I	2		0	0	0.01	1		1	0.0368596	1.165	1
Biological pathway	Fatty acids	3		0	0	0.01	1		1	0.0368596	0.777956	1
Biological pathway	epoxysqualene biosynthesis	2		0	0	0.01	1		1	0.0368596	1.165	1
Biological pathway	ATM mediated phosphorylation of repair proteins	6		0	0	0.01	1		1	0.0368596	0.389625	1
Biological pathway	L-cysteine degradation II	1		0	0	0.01	1		1	0.0368596	2.31846	1
Biological pathway	L-cysteine degradation III	1		0	0	0.01	1		1	0.0368596	2.31846	1
Biological pathway	L-dopa degradation	1		0	0	0.01	1		1	0.0368596	2.31846	1
Biological pathway	spermine biosynthesis	2		0	0	0.01	1		1	0.0368596	1.165	1
Biological pathway	4-hydroxyproline degradation I	1		0	0	0.01	1		1	0.0368596	2.31846	1
Biological pathway	methylglyoxal degradation VI	1		0	0	0.01	1		1	0.0368596	2.31846	1
Biological pathway	ATM mediated response to DNA double-strand break	6		0	0	0.01	1		1	0.0368596	0.389625	1
Biological pathway	Recruitment of repair and signaling proteins to double-strand breaks	8		0	0	0.01	1		1	0.0368596	0.29234	1
Biological pathway	Synthesis of bile acids and bile salts via 27-hydroxycholesterol	6		0	0	0.01	1		1	0.0368596	0.389625	1
Biological pathway	alanine biosynthesis III	1		0	0	0.01	1		1	0.0368596	2.31846	1
Biological pathway	Agmatine biosynthesis	2		0	0	0.01	1		1	0.0368596	1.165	1
Biological pathway	D-myo-inositol (3,4,5,6)-tetrakisphosphate biosynthesis	2		0	0	0.01	1		1	0.0368596	1.165	1
Biological pathway	MRN complex relocalizes to nuclear foci	4		0	0	0.01	1		1	0.0368596	0.583952	1
Biological pathway	1D-myo-inositol hexakisphosphate biosynthesis V (from Ins(1,3,4)P3)	3		0	0	0.01	1		1	0.0368596	0.777956	1
Biological pathway	DNA Damage Bypass	4		0	0	0.01	1		1	0.0368596	0.583952	1
Biological pathway	Translesion synthesis by Pol zeta	2		0	0	0.01	1		1	0.0368596	1.165	1
Biological pathway	glycine biosynthesis III	2		0	0	0.01	1		1	0.0368596	1.165	1
Biological pathway	Translesion synthesis by DNA polymerases bypassing lesion on DNA template	4		0	0	0.01	1		1	0.0368596	0.583952	1
Biological pathway	ascorbate recycling (cytosolic)	1		0	0	0.01	1		1	0.0368596	2.31846	1
Biological pathway	Assembly of the RAD50-MRE11-NBS1 complex at DNA double-strand breaks	4		0	0	0.01	1		1	0.0368596	0.583952	1
Biological pathway	Astrocytic Glutamate-Glutamine Uptake And Metabolism	2		0	0	0.01	1		1	0.0368596	1.165	1
Biological pathway	glutamine biosynthesis I	1		0	0	0.01	1		1	0.0368596	2.31846	1
Biological pathway	DNA Damage Recognition in GG-NER	2		0	0	0.01	1		1	0.0368596	1.165	1
Biological pathway	cysteine biosynthesis/homocysteine degradation	2		0	0	0.01	1		1	0.0368596	1.165	1
Biological pathway	sulfate activation for sulfonation	2		0	0	0.01	1		1	0.0368596	1.165	1
Biological pathway	Alpha-oxidation of phytanate	4		0	0	0.01	1		1	0.0368596	0.583952	1
Biological pathway	Resolution of D-loop structures through Holliday junction intermediates	6		0	0	0.01	1		1	0.0368596	0.389625	1
Biological pathway	Plasmalogen biosynthesis	4		0	0	0.01	1		1	0.0368596	0.583952	1
Biological pathway	Neurotransmitter uptake and Metabolism In Glial Cells	2		0	0	0.01	1		1	0.0368596	1.165	1
Biological pathway	Resolution of D-loop structures	6		0	0	0.01	1		1	0.0368596	0.389625	1
Biological pathway	asparagine biosynthesis I	1		0	0	0.01	1		1	0.0368596	2.31846	1
Biological pathway	NADPH regeneration	1		0	0	0.01	1		1	0.0368596	2.31846	1
Biological pathway	spermidine biosynthesis	2		0	0	0.01	1		1	0.0368596	1.165	1
Biological pathway	Telomere C-strand synthesis initiation	6		0	0	0.01	1		1	0.0368596	0.389625	1
Biological pathway	flavin biosynthesis IV (mammalian)	2		0	0	0.01	1		1	0.0368596	1.165	1
Biological pathway	Conjugation of phenylacetate with glutamine	2		0	0	0.01	1		1	0.0368596	1.165	1
Biological pathway	D-mannose degradation	1		0	0	0.01	1		1	0.0368596	2.31846	1
Biological pathway	beta-alanine biosynthesis IV	2		0	0	0.01	1		1	0.0368596	1.165	1
Biological pathway	glutamate removal from folates	1		0	0	0.01	1		1	0.0368596	2.31846	1
Biological pathway	Nicotinamide salvaging	2		0	0	0.01	1		1	0.0368596	1.165	1
Biological pathway	IRS activation	5		0	0	0.01	1		1	0.0368596	0.467394	1
Biological pathway	L-serine degradation	2		0	0	0.01	1		1	0.0368596	1.165	1
Biological pathway	geranylgeranyldiphosphate biosynthesis	2		0	0	0.01	1		1	0.0368596	1.165	1
Biological pathway	proline degradation	2		0	0	0.01	1		1	0.0368596	1.165	1
Biological pathway	2-amino-3-carboxymuconate semialdehyde degradation to glutaryl-CoA	1		0	0	0.01	1		1	0.0368596	2.31846	1
Biological pathway	Tachykinin receptors bind tachykinins	5		0	0	0.01	1		1	0.0368596	0.467394	1
Biological pathway	acyl carrier protein metabolism	1		0	0	0.01	1		1	0.0368596	2.31846	1
Biological pathway	phospho-PLA2 pathway	2		0	0	0.01	1		1	0.0368596	1.165	1
Biological pathway	Rhesus glycoproteins mediate ammonium transport.	3		0	0	0.01	1		1	0.0368596	0.777956	1
Biological pathway	Mitochondrial ABC transporters	1		0	0	0.01	1		1	0.0368596	2.31846	1
Biological pathway	tyrosine biosynthesis IV	1		0	0	0.01	1		1	0.0368596	2.31846	1
Biological pathway	DNA replication initiation	6		0	0	0.01	1		1	0.0368596	0.389625	1
Biological pathway	5-Phosphoribose 1-diphosphate biosynthesis	1		0	0	0.01	1		1	0.0368596	2.31846	1
Biological pathway	Adenylate cyclase activating pathway	10		0	0	0.01	1		1	0.0368596	0.233931	1
Biological pathway	Vasopressin-like receptors	6		0	0	0.01	1		1	0.0368596	0.389625	1
Biological pathway	TRKA activation by NGF	2		0	0	0.01	1		1	0.0368596	1.165	1
Biological pathway	Cam-PDE 1 activation	3		0	0	0.01	1		1	0.0368596	0.777956	1
Biological pathway	G2 Phase	3		0	0	0.01	1		1	0.0368596	0.777956	1
Biological pathway	Class C/3 (Metabotropic glutamate/pheromone receptors)	15		0	0	0.01	1		1	0.0368596	0.156006	1
Biological pathway	Phosphorylation of the APC/C	18		0	0	0.01	1		1	0.0368596	0.130019	1
Biological pathway	CaMK IV-mediated phosphorylation of CREB	5		0	0	0.01	1		1	0.0368596	0.467394	1
Biological pathway	Fructose catabolism	1		0	0	0.01	1		1	0.0368596	2.31846	1
Biological pathway	Phosphorylation of proteins involved in G1/S transition by active Cyclin E:Cdk2 complexes	4		0	0	0.01	1		1	0.0368596	0.583952	1
Biological pathway	Serotonin and melatonin biosynthesis	5		0	0	0.01	1		1	0.0368596	0.467394	1
Biological pathway	G1/S-Specific Transcription	15		0	0	0.01	1		1	0.0368596	0.156006	1
Biological pathway	Class II GLUTs	4		0	0	0.01	1		1	0.0368596	0.583952	1
Biological pathway	Inhibition of replication initiation of damaged DNA by Rb/E2F1	8		0	0	0.01	1		1	0.0368596	0.29234	1
Biological pathway	Proton-coupled neutral amino acid transporters	2		0	0	0.01	1		1	0.0368596	1.165	1
Biological pathway	Transport of nucleosides and free purine and pyrimidine bases across the plasma membrane	7		0	0	0.01	1		1	0.0368596	0.334044	1
Biological pathway	p75NTR negatively regulates cell cycle via SC1	3		0	0	0.01	1		1	0.0368596	0.777956	1
Biological pathway	Conversion from APC/C:Cdc20 to APC/C:Cdh1 in late anaphase	16		0	0	0.01	1		1	0.0368596	0.146261	1
Biological pathway	Phosphorylation of Emi1	20		0	0	0.01	1		1	0.0368596	0.117024	1
Biological pathway	Organic cation transport	7		0	0	0.01	1		1	0.0368596	0.334044	1
Biological pathway	Transport of Glycerol from Adipocytes to the Liver by Aquaporins	2		0	0	0.01	1		1	0.0368596	1.165	1
Biological pathway	Polo-like kinase mediated events	18		0	0	0.01	1		1	0.0368596	0.130019	1
Biological pathway	Ceramide signalling	3		0	0	0.01	1		1	0.0368596	0.777956	1
Biological pathway	AKT phosphorylates targets in the nucleus	4		0	0	0.01	1		1	0.0368596	0.583952	1
Biological pathway	Negative regulation of the PI3K/AKT network	5		0	0	0.01	1		1	0.0368596	0.467394	1
Biological pathway	Catecholamine biosynthesis	4		0	0	0.01	1		2	0.0737191	1.16212	1
Biological pathway	Vitamin B1 (thiamin) metabolism	4		0	0	0.01	1		2	0.0737191	1.16212	1
Biological pathway	Inositol transporters	2		0	0	0.01	1		2	0.0737191	2.31846	1
Biological pathway	Creatine metabolism	3		0	0	0.01	1		2	0.0737191	1.54821	1
Biological pathway	Formation of the active cofactor, UDP-glucuronate	3		0	0	0.01	1		2	0.0737191	1.54821	1
Biological pathway	Conjugation of carboxylic acids	3		0	0	0.01	1		2	0.0737191	1.54821	1
Biological pathway	Hypusine synthesis from eIF5A-lysine	2		0	0	0.01	1		2	0.0737191	2.31846	1
Biological pathway	Digestion of dietary lipid	4		0	0	0.01	1		2	0.0737191	1.16212	1
Biological pathway	Conjugation of salicylate with glycine	2		0	0	0.01	1		2	0.0737191	2.31846	1
Biological pathway	Base Excision Repair	19		0	0	0.01	1		2	0.0737191	0.24514	1
Biological pathway	Pregnenolone biosynthesis	4		0	0	0.01	1		2	0.0737191	1.16212	1
Biological pathway	Resolution of Abasic Sites (AP sites)	19		0	0	0.01	1		2	0.0737191	0.24514	1
Biological pathway	vRNP Assembly	2		0	0	0.01	1		2	0.0737191	2.31846	1
Biological pathway	Amine Oxidase reactions	4		0	0	0.01	1		2	0.0737191	1.16212	1
Biological pathway	Monoamines are oxidized to aldehydes by MAOA and MAOB, producing NH3 and H2O2	2		0	0	0.01	1		2	0.0737191	2.31846	1
Biological pathway	ABCA transporters in lipid homeostasis	9		0	0	0.01	1		2	0.0737191	0.517215	1
Biological pathway	Regulation of Insulin Secretion by Acetylcholine	3		0	0	0.01	1		2	0.0737191	1.54821	1
Biological pathway	Bicarbonate transporters	9		0	0	0.01	1		2	0.0737191	0.517215	1
Biological pathway	ER Quality Control Compartment (ERQC)	6		0	0	0.01	1		2	0.0737191	0.775392	1
Biological pathway	Virus Assembly and Release	2		0	0	0.01	1		2	0.0737191	2.31846	1
Biological pathway	Assembly of Viral Components at the Budding Site	2		0	0	0.01	1		2	0.0737191	2.31846	1
Biological pathway	NS1 Mediated Effects on Host Pathways	3		0	0	0.01	1		2	0.0737191	1.54821	1
Biological pathway	Insulin effects increased synthesis of Xylulose-5-Phosphate	2		0	0	0.01	1		2	0.0737191	2.31846	1
Biological pathway	glutamate biosynthesis II	2		0	0	0.01	1		2	0.0737191	2.31846	1
Biological pathway	choline degradation I	2		0	0	0.01	1		2	0.0737191	2.31846	1
Biological pathway	aspartate biosynthesis	3		0	0	0.01	1		2	0.0737191	1.54821	1
Biological pathway	glutamate degradation II	3		0	0	0.01	1		2	0.0737191	1.54821	1
Biological pathway	glycine degradation (creatine biosynthesis)	2		0	0	0.01	1		2	0.0737191	2.31846	1
Biological pathway	UDP-D-xylose and UDP-D-glucuronate biosynthesis	2		0	0	0.01	1		2	0.0737191	2.31846	1
Biological pathway	glycine biosynthesis I	2		0	0	0.01	1		2	0.0737191	2.31846	1
Biological pathway	beta-alanine degradation I	2		0	0	0.01	1		2	0.0737191	2.31846	1
Biological pathway	glutamate degradation III (via 4-aminobutyrate)	4		0	0	0.01	1		2	0.0737191	1.16212	1
Biological pathway	alanine degradation III	2		0	0	0.01	1		2	0.0737191	2.31846	1
Biological pathway	Influenza Virus Induced Apoptosis	2		0	0	0.01	1		2	0.0737191	2.31846	1
Biological pathway	proline biosynthesis I	4		0	0	0.01	1		2	0.0737191	1.16212	1
Biological pathway	Sodium-coupled sulphate, di- and tri-carboxylate transporters	5		0	0	0.01	1		2	0.0737191	0.930161	1
Biological pathway	Glycogen synthesis	2		0	0	0.01	1		2	0.0737191	2.31846	1
Biological pathway	Transport of organic anions	10		0	0	0.01	1		2	0.0737191	0.465545	1
Biological pathway	alanine biosynthesis II	2		0	0	0.01	1		2	0.0737191	2.31846	1
Biological pathway	proline biosynthesis II (from arginine)	5		0	0	0.01	1		2	0.0737191	0.930161	1
Biological pathway	serine biosynthesis	2		0	0	0.01	1		2	0.0737191	2.31846	1
Biological pathway	GDP-L-fucose biosynthesis II (from L-fucose)	2		0	0	0.01	1		2	0.0737191	2.31846	1
Biological pathway	methylmalonyl pathway	3		0	0	0.01	1		2	0.0737191	1.54821	1
Biological pathway	GDP-L-fucose biosynthesis I (from GDP-D-mannose)	2		0	0	0.01	1		2	0.0737191	2.31846	1
Biological pathway	Gap junction trafficking and regulation	6		0	0	0.01	1		2	0.0737191	0.775392	1
Biological pathway	RNA Polymerase III Transcription Termination	17		0	0	0.01	1		3	0.110579	0.410263	1
Biological pathway	DNA-PK pathway in nonhomologous end joining	13		0	0	0.01	1		3	0.110579	0.5364	1
Biological pathway	Glyoxylate metabolism	5		0	0	0.01	1		3	0.110579	1.39293	1
Biological pathway	Role of DCC in regulating apoptosis	8		0	0	0.01	1		3	0.110579	0.871232	1
Biological pathway	RNA Polymerase I Promoter Escape	20		0	0	0.01	1		3	0.110579	0.348754	1
Biological pathway	Breakdown of the nuclear lamina	4		0	0	0.01	1		3	0.110579	1.74029	1
Biological pathway	N-acetylglucosamine degradation I	3		0	0	0.01	1		3	0.110579	2.31846	1
Biological pathway	PRPP biosynthesis I	3		0	0	0.01	1		3	0.110579	2.31846	1
Biological pathway	Nonhomologous End-joining (NHEJ)	5		0	0	0.01	1		3	0.110579	1.39293	1
Biological pathway	nicotine degradation II	11		0	0	0.01	1		3	0.110579	0.633839	1
Biological pathway	Pyrimidine biosynthesis	6		0	0	0.01	1		3	0.110579	1.16116	1
Biological pathway	Bile salt and organic anion SLC transporters	12		0	0	0.01	1		3	0.110579	0.581063	1
Biological pathway	phosphatidylethanolamine biosynthesis II	6		0	0	0.01	1		3	0.110579	1.16116	1
Biological pathway	5-aminoimidazole ribonucleotide biosynthesis I	3		0	0	0.01	1		3	0.110579	2.31846	1
Biological pathway	Zinc transporters	17		0	0	0.01	1		3	0.110579	0.410263	1
Biological pathway	Trafficking of GluR2-containing AMPA receptors	7		0	0	0.01	1		3	0.110579	0.995516	1
Biological pathway	Amine-derived hormones	14		0	0	0.01	1		3	0.110579	0.498113	1
Biological pathway	RNA Polymerase III Transcription Initiation	29		0	0	0.01	1		3	0.110579	0.240557	1
Biological pathway	CTLA4 inhibitory signaling	5		0	0	0.01	1		3	0.110579	1.39293	1
Biological pathway	Stimulation of the cell death response by PAK-2p34	3		0	0	0.01	1		3	0.110579	2.31846	1
Biological pathway	Sodium-coupled phosphate cotransporters	5		0	0	0.01	1		3	0.110579	1.39293	1
Biological pathway	fatty acid activation	6		0	0	0.01	1		3	0.110579	1.16116	1
Biological pathway	Activation of BIM and translocation to mitochondria	5		0	0	0.01	1		3	0.110579	1.39293	1
Biological pathway	Mitotic Spindle Checkpoint	19		0	0	0.01	1		2	0.0737191	0.24514	1
Biological pathway	Removal of DNA patch containing abasic residue	17		0	0	0.01	1		2	0.0737191	0.273963	1
Biological pathway	Amino Acid conjugation	3		0	0	0.01	1		2	0.0737191	1.54821	1
Biological pathway	Facilitative Na+-independent glucose transporters	12		0	0	0.01	1		2	0.0737191	0.388019	1
Biological pathway	BMAL1:CLOCK/NPAS2 Activates Gene Expression	23		0	0	0.01	1		2	0.0737191	0.202525	1
Biological pathway	Resolution of AP sites via the multiple-nucleotide patch replacement pathway	17		0	0	0.01	1		2	0.0737191	0.273963	1
Biological pathway	Proton/oligonucleotide cotransporters	4		0	0	0.01	1		2	0.0737191	1.16212	1
Biological pathway	Conjugation of benzoate with glycine	3		0	0	0.01	1		2	0.0737191	1.54821	1
Biological pathway	G2/M DNA damage checkpoint	29		0	0	0.01	1		2	0.0737191	0.160638	1
Biological pathway	Organic anion transporters	7		0	0	0.01	1		2	0.0737191	0.66478	1
Biological pathway	Heme degradation	3		0	0	0.01	1		2	0.0737191	1.54821	1
Biological pathway	Hormone ligand-binding receptors	10		0	0	0.01	1		3	0.110579	0.69716	1
Biological pathway	RNA Polymerase III Transcription Initiation From Type 2 Promoter	20		0	0	0.01	1		3	0.110579	0.348754	1
Biological pathway	G0 and Early G1	21		0	0	0.01	1		3	0.110579	0.332155	1
Biological pathway	methionine salvage II (mammalia)	3		0	0	0.01	1		3	0.110579	2.31846	1
Biological pathway	Phosphorylation of CD3 and TCR zeta chains	9		0	0	0.01	1		3	0.110579	0.774536	1
Biological pathway	Zinc influx into cells by the SLC39 gene family	10		0	0	0.01	1		3	0.110579	0.69716	1
Biological pathway	Vitamins B6 activation to pyridoxal phosphate	2		0	0	0.01	1		2	0.0737191	2.31846	1
Biological pathway	Na+-dependent glucose transporters	3		0	0	0.01	1		2	0.0737191	1.54821	1
Biological pathway	Mineralocorticoid biosynthesis	5		0	0	0.01	1		2	0.0737191	0.930161	1
Biological pathway	Circadian rhythm pathway	16		0	0	0.01	1		3	0.110579	0.435888	1
Biological pathway	VEGF binds to VEGFR leading to receptor dimerization	3		0	0	0.01	1		3	0.110579	2.31846	1
Biological pathway	D-myo-inositol (1,4,5,6)-tetrakisphosphate biosynthesis	3		0	0	0.01	1		2	0.0737191	1.54821	1
Biological pathway	L-carnitine biosynthesis	3		0	0	0.01	1		2	0.0737191	1.54821	1
Biological pathway	zymosterol biosynthesis	6		0	0	0.01	1		2	0.0737191	0.775392	1
Biological pathway	superpathway of melatonin degradation	5		0	0	0.01	1		2	0.0737191	0.930161	1
Biological pathway	Activation of BMF and translocation to mitochondria	3		0	0	0.01	1		2	0.0737191	1.54821	1
Biological pathway	Alternative NF-kappaB pathway	6		0	0	0.01	1		2	0.0737191	0.775392	1
Biological pathway	Activation, translocation and oligomerization of BAX	2		0	0	0.01	1		2	0.0737191	2.31846	1
Biological pathway	Formyl peptide receptors bind formyl peptides and many other ligands	5		0	0	0.01	1		2	0.0737191	0.930161	1
Biological pathway	Serotonin clearance from the synaptic cleft	2		0	0	0.01	1		2	0.0737191	2.31846	1
Biological pathway	Inactivation of APC/C via direct inhibition of the APC/C complex	18		0	0	0.01	1		2	0.0737191	0.258751	1
Biological pathway	Release of apoptotic factors from the mitochondria	2		0	0	0.01	1		2	0.0737191	2.31846	1
Biological pathway	purine ribonucleosides degradation to ribose-1-phosphate	3		0	0	0.01	1		2	0.0737191	1.54821	1
Biological pathway	methylglyoxal degradation III	3		0	0	0.01	1		2	0.0737191	1.54821	1
Biological pathway	methylglyoxal degradation I	2		0	0	0.01	1		2	0.0737191	2.31846	1
Biological pathway	lysine degradation V	3		0	0	0.01	1		2	0.0737191	1.54821	1
Biological pathway	Class IB PI3K non-lipid kinase events	3		0	0	0.01	1		2	0.0737191	1.54821	1
Biological pathway	pyridoxal 5'-phosphate salvage pathway	2		0	0	0.01	1		2	0.0737191	2.31846	1
Biological pathway	glutamate degradation X	2		0	0	0.01	1		2	0.0737191	2.31846	1
Biological pathway	BH3-only proteins associate with and inactivate anti-apoptotic BCL-2 members	3		0	0	0.01	1		2	0.0737191	1.54821	1
Biological pathway	melatonin degradation II	2		0	0	0.01	1		2	0.0737191	2.31846	1
Biological pathway	sphingomyelin metabolism	7		0	0	0.01	1		2	0.0737191	0.66478	1
Biological pathway	triacylglycerol biosynthesis	24		0	0	0.01	1		2	0.0737191	0.19409	1
Biological pathway	fatty acid biosynthesis initiation II	2		0	0	0.01	1		2	0.0737191	2.31846	1
Biological pathway	Olfactory Signaling Pathway	349		0	0	0.01	1		2	0.0737191	0.0133524	1
Biological pathway	Enzymatic degradation of dopamine by COMT	2		0	0	0.01	1		2	0.0737191	2.31846	1
Biological pathway	Metabolism of serotonin	2		0	0	0.01	1		2	0.0737191	2.31846	1
Biological pathway	Signalling to STAT3	3		0	0	0.01	1		2	0.0737191	1.54821	1
Biological pathway	Dopamine clearance from the synaptic cleft	3		0	0	0.01	1		2	0.0737191	1.54821	1
Biological pathway	Leading Strand Synthesis	14		0	0	0.01	1		2	0.0737191	0.332627	1
Biological pathway	Enzymatic degradation of Dopamine by monoamine oxidase	2		0	0	0.01	1		2	0.0737191	2.31846	1
Biological pathway	NADE modulates death signalling	4		0	0	0.01	1		2	0.0737191	1.16212	1
Biological pathway	Cytochrome P450 - arranged by substrate type	48		0	0	0.01	1		2	0.0737191	0.0970654	1
Biological pathway	FGFR3 ligand binding and activation	2		0	0	0.01	1		2	0.0737191	2.31846	1
Biological pathway	APOBEC3G mediated resistance to HIV-1 infection	5		0	0	0.01	1		2	0.0737191	0.930161	1
Biological pathway	Role of second messengers in netrin-1 signaling	10		0	0	0.01	1		2	0.0737191	0.465545	1
Biological pathway	ERK1 activation	3		0	0	0.01	1		2	0.0737191	1.54821	1
Biological pathway	Prostacyclin signalling through prostacyclin receptor	4		0	0	0.01	1		2	0.0737191	1.16212	1
Biological pathway	FGFR2c ligand binding and activation	2		0	0	0.01	1		2	0.0737191	2.31846	1
Biological pathway	Inhibition of the proteolytic activity of APC/C required for the onset of anaphase by mitotic spindle checkpoint components	18		0	0	0.01	1		2	0.0737191	0.258751	1
Biological pathway	ERK2 activation	2		0	0	0.01	1		2	0.0737191	2.31846	1
Biological pathway	ERKs are inactivated	3		0	0	0.01	1		2	0.0737191	1.54821	1
Biological pathway	Polymerase switching	14		0	0	0.01	1		2	0.0737191	0.332627	1
Biological pathway	Mitotic Metaphase/Anaphase Transition	22		0	0	0.01	1		2	0.0737191	0.211727	1
Biological pathway	Packaging Of Telomere Ends	21		0	0	0.01	1		2	0.0737191	0.221804	1
Biological pathway	Degradation of GABA	2		0	0	0.01	1		2	0.0737191	2.31846	1
Biological pathway	Polymerase switching on the C-strand of the telomere	14		0	0	0.01	1		2	0.0737191	0.332627	1
Biological pathway	palmitate biosynthesis I (animals)	2		0	0	0.01	1		2	0.0737191	2.31846	1
Biological pathway	thioredoxin pathway	2		0	0	0.01	1		2	0.0737191	2.31846	1
Biological pathway	tetrahydrobiopterin biosynthesis II	3		0	0	0.01	1		2	0.0737191	1.54821	1
Biological pathway	tetrahydrobiopterin biosynthesis I	3		0	0	0.01	1		2	0.0737191	1.54821	1
Biological pathway	NGF-independant TRKA activation	5		0	0	0.01	1		2	0.0737191	0.930161	1
Biological pathway	formaldehyde oxidation II (glutathione-dependent)	2		0	0	0.01	1		2	0.0737191	2.31846	1
Biological pathway	glutathione redox reactions II	2		0	0	0.01	1		2	0.0737191	2.31846	1
Biological pathway	dermatan sulfate biosynthesis (late stages)	4		0	0	0.01	1		2	0.0737191	1.16212	1
Biological pathway	molybdenum cofactor biosynthesis	2		0	0	0.01	1		2	0.0737191	2.31846	1
Biological pathway	NAD salvage pathway III	5		0	0	0.01	1		2	0.0737191	0.930161	1
Biological pathway	glutathione biosynthesis	2		0	0	0.01	1		2	0.0737191	2.31846	1
Biological pathway	chondroitin and dermatan biosynthesis	6		0	0	0.01	1		2	0.0737191	0.775392	1
Biological pathway	Pyrophosphate hydrolysis	2		0	0	0.01	1		2	0.0737191	2.31846	1
Biological pathway	SHC activation	3		0	0	0.01	1		2	0.0737191	1.54821	1
Biological pathway	E2F mediated regulation of DNA replication	28		0	0	0.01	1		2	0.0737191	0.166373	1
Biological pathway	N-acetylneuraminate and N-acetylmannosamine degradation	2		0	0	0.01	1		2	0.0737191	2.31846	1
Biological pathway	4-aminobutyrate degradation I	2		0	0	0.01	1		2	0.0737191	2.31846	1
Biological pathway	NAD biosynthesis III	4		0	0	0.01	1		2	0.0737191	1.16212	1
Biological pathway	FGFR4 ligand binding and activation	2		0	0	0.01	1		2	0.0737191	2.31846	1
Biological pathway	Activation of TRKA receptors	6		0	0	0.01	1		2	0.0737191	0.775392	1
Biological pathway	FGFR3b ligand binding and activation	2		0	0	0.01	1		2	0.0737191	2.31846	1
Biological pathway	betaKlotho-mediated ligand binding	4		0	0	0.01	1		2	0.0737191	1.16212	1
Biological pathway	FGFR1b ligand binding and activation	6		0	0	0.01	1		2	0.0737191	0.775392	1
Biological pathway	itaconate degradation	2		0	0	0.01	1		2	0.0737191	2.31846	1
Biological pathway	glycerol degradation I	9		1	0.653595	4.60817	1		2	0.0737191	0.517215	1
Biological pathway	Metabolism of folate and pterines	8		1	0.653595	5.18347	1		2	0.0737191	0.581786	1
Biological pathway	sphingosine and sphingosine-1-phosphate metabolism	7		1	0.653595	5.92291	1		2	0.0737191	0.66478	1
Biological pathway	Entry of Influenza Virion into Host Cell via Endocytosis	2		1	0.653595	20.6565	1		2	0.0737191	2.31846	1
Biological pathway	Basigin interactions	9		1	0.653595	4.60817	1		2	0.0737191	0.517215	1
Biological pathway	FGFR1c and Klotho ligand binding and activation	3		1	0.653595	13.7939	1		2	0.0737191	1.54821	1
Biological pathway	catecholamine biosynthesis	4		0	0	0.01	1		2	0.0737191	1.16212	1
Biological pathway	tetrahydrofolate salvage from 5,10-methenyltetrahydrofolate	4		1	0.653595	10.354	1		2	0.0737191	1.16212	1
Biological pathway	Regulation of signaling by CBL	6		0	0	0.01	1		2	0.0737191	0.775392	1
Biological pathway	FGFR1c ligand binding and activation	2		1	0.653595	20.6565	1		2	0.0737191	2.31846	1
Biological pathway	TRAF3-dependent IRF activation pathway	10		0	0	0.01	1		2	0.0737191	0.465545	1
Biological pathway	D-glucuronate degradation I	2		0	0	0.01	1		2	0.0737191	2.31846	1
Biological pathway	RNA Polymerase III Chain Elongation	12		0	0	0.01	1		2	0.0737191	0.388019	1
Biological pathway	pyruvate fermentation to lactate	5		0	0	0.01	1		2	0.0737191	0.930161	1
Biological pathway	nicotine degradation III	6		0	0	0.01	1		2	0.0737191	0.775392	1
Biological pathway	arsenate detoxification I (glutaredoxin)	2		0	0	0.01	1		2	0.0737191	2.31846	1
Biological pathway	RNA Polymerase III Transcription Initiation From Type 3 Promoter	22		0	0	0.01	1		2	0.0737191	0.211727	1
Biological pathway	The AIM2 inflammasome	3		0	0	0.01	1		2	0.0737191	1.54821	1
Biological pathway	glycerol-3-phosphate shuttle	2		0	0	0.01	1		2	0.0737191	2.31846	1
Biological pathway	Viral dsRNA:TLR3:TRIF Complex Activates TBK1/IKK epsilon	6		0	0	0.01	1		2	0.0737191	0.775392	1
Biological pathway	Regulation of PAK-2p34 activity by PS-GAP/RHG10	2		0	0	0.01	1		2	0.0737191	2.31846	1
Biological pathway	Apoptosis induced DNA fragmentation	8		1	0.653595	5.18347	1		7	0.258017	2.02902	1
Biological pathway	Glypican 1 network	1296		48	31.3725	1.52284	1		656	24.1799	1.17355	1.18034e-06
Biological pathway	Biological oxidations	98		0	0	0.01	1		38	1.40066	0.89914	1
Biological pathway	Mitotic G2-G2/M phases	99		1	0.653595	0.419347	1		38	1.40066	0.890059	1
Biological pathway	Alpha6Beta4Integrin	48		1	0.653595	0.864811	1		39	1.43752	1.88384	0.000107206
Biological pathway	Toll Like Receptor TLR1:TLR2 Cascade	64		0	0	0.01	1		38	1.40066	1.37673	1
Biological pathway	Integration of energy metabolism	83		1	0.653595	0.500176	1		38	1.40066	1.06162	1
Biological pathway	Toll Like Receptor TLR6:TLR2 Cascade	64		0	0	0.01	1		38	1.40066	1.37673	1
Biological pathway	MyD88:Mal cascade initiated on plasma membrane	62		0	0	0.01	1		37	1.3638	1.38375	1
Biological pathway	Toll Like Receptor 5 (TLR5) Cascade	60		0	0	0.01	1		38	1.40066	1.4685	1
Biological pathway	Glucocorticoid receptor signaling	85		2	1.30719	0.971981	1		38	1.40066	1.03664	1
Biological pathway	Toll Like Receptor 2 (TLR2) Cascade	65		0	0	0.01	1		38	1.40066	1.35556	1
Biological pathway	Hypoxic and oxygen homeostasis regulation of HIF-1-alpha	80		6	3.92157	3.08789	1		40	1.47438	1.15938	1
Biological pathway	Polo-like kinase signaling events in the cell cycle	109		1	0.653595	0.380879	1		40	1.47438	0.850946	1
Biological pathway	Factors involved in megakaryocyte development and platelet production	119		1	0.653595	0.348875	1		40	1.47438	0.779444	1
Biological pathway	Metabolism of nucleotides	58		0	0	0.01	1		41	1.51124	1.63903	0.0312335
Biological pathway	Regulation of Androgen receptor activity	108		1	0.653595	0.384405	1		41	1.51124	0.88029	1
Biological pathway	PLK1 signaling events	104		1	0.653595	0.399188	1		40	1.47438	0.891853	1
Biological pathway	PAR1-mediated thrombin signaling events	1296		48	31.3725	1.52284	1		654	24.1062	1.16997	2.54884e-06
Biological pathway	Activated TLR4 signalling	72		0	0	0.01	1		39	1.43752	1.25598	1
Biological pathway	Toll Like Receptor 9 (TLR9) Cascade	65		0	0	0.01	1		39	1.43752	1.39122	1
Biological pathway	Downstream signal transduction	75		1	0.653595	0.553521	1		39	1.43752	1.20575	1
Biological pathway	Signaling events regulated by Ret tyrosine kinase	69		1	0.653595	0.601646	1		39	1.43752	1.31058	1
Biological pathway	MyD88 dependent cascade initiated on endosome	60		0	0	0.01	1		37	1.3638	1.42987	1
Biological pathway	IL2 signaling events mediated by PI3K	67		2	1.30719	1.23307	1		36	1.32694	1.2459	1
Biological pathway	Recruitment of mitotic centrosome proteins and complexes	70		0	0	0.01	1		35	1.29008	1.1594	1
Biological pathway	Signaling events mediated by PTP1B	52		4	2.61438	3.16949	1		36	1.32694	1.60523	0.20288
Biological pathway	p73 transcription factor network	78		1	0.653595	0.532234	1		36	1.32694	1.07022	1
Biological pathway	Insulin receptor signalling cascade	56		0	0	0.01	1		36	1.32694	1.49059	1
Biological pathway	Centrosome maturation	70		0	0	0.01	1		35	1.29008	1.1594	1
Biological pathway	Validated targets of C-MYC transcriptional activation	81		0	0	0.01	1		35	1.29008	1.00197	1
Biological pathway	Interferon alpha/beta signaling	77		1	0.653595	0.539145	1		35	1.29008	1.05401	1
Biological pathway	EPHB forward signaling	40		2	1.30719	2.06519	1		35	1.29008	2.02873	1.08731e-05
Biological pathway	KitReceptor	54		2	1.30719	1.52987	1		35	1.29008	1.50286	1
Biological pathway	Glucocorticoid receptor regulatory network	80		2	1.30719	1.03272	1		35	1.29008	1.01449	1
Biological pathway	Notch signaling pathway	94		4	2.61438	1.75348	1		37	1.3638	0.912736	1
Biological pathway	Neurotransmitter Receptor Binding And Downstream Transmission In The Postsynaptic Cell	89		1	0.653595	0.46646	1		37	1.3638	0.964007	1
Biological pathway	Signaling events mediated by HDAC Class I	113		1	0.653595	0.367397	1		37	1.3638	0.75928	1
Biological pathway	Toll Like Receptor 7/8 (TLR7/8) Cascade	62		0	0	0.01	1		37	1.3638	1.38375	1
Biological pathway	G2/M Transition	96		1	0.653595	0.432451	1		37	1.3638	0.893722	1
Biological pathway	Notch-mediated HES/HEY network	94		4	2.61438	1.75348	1		37	1.3638	0.912736	1
Biological pathway	BCR signaling pathway	67		0	0	0.01	1		37	1.3638	1.2805	1
Biological pathway	MyD88 cascade initiated on plasma membrane	59		0	0	0.01	1		37	1.3638	1.4541	1
Biological pathway	Toll Like Receptor 10 (TLR10) Cascade	60		0	0	0.01	1		37	1.3638	1.42987	1
Biological pathway	Trk receptor signaling mediated by PI3K and PLC-gamma	63		0	0	0.01	1		37	1.3638	1.36179	1
Biological pathway	TRAF6 mediated induction of NFkB and MAP kinases upon TLR7/8 or 9 activation	59		0	0	0.01	1		37	1.3638	1.4541	1
Biological pathway	Toll Like Receptor 4 (TLR4) Cascade	76		2	1.30719	1.08707	1		41	1.51124	1.25089	1
Biological pathway	Vpu mediated degradation of CD4	67		1	0.653595	0.619603	1		48	1.76926	1.66109	0.00325795
Biological pathway	Direct p53 effectors	138		4	2.61438	1.19444	1		48	1.76926	0.806531	1
Biological pathway	APC/C:Cdc20 mediated degradation of mitotic proteins	71		1	0.653595	0.5847	1		48	1.76926	1.56752	0.041566
Biological pathway	Removal of licensing factors from origins	85		1	0.653595	0.488408	1		48	1.76926	1.30937	1
Biological pathway	Cdc20:Phospho-APC/C mediated degradation of Cyclin A	69		1	0.653595	0.601646	1		48	1.76926	1.61295	0.0124034
Biological pathway	Activation of APC/C and APC/C:Cdc20 mediated degradation of mitotic proteins	72		1	0.653595	0.576581	1		48	1.76926	1.54575	0.0728715
Biological pathway	Assembly of the pre-replicative complex	83		1	0.653595	0.500176	1		47	1.7324	1.31299	1
Biological pathway	Cross-presentation of soluble exogenous antigens (endosomes)	67		1	0.653595	0.619603	1		47	1.7324	1.62649	0.0107453
Biological pathway	Autodegradation of the E3 ubiquitin ligase COP1	68		1	0.653595	0.610492	1		47	1.7324	1.60257	0.0203235
Biological pathway	p53-Independent DNA Damage Response	70		1	0.653595	0.593052	1		47	1.7324	1.55679	0.066251
Biological pathway	Signaling by FGFR	95		2	1.30719	0.869678	1		47	1.7324	1.14715	1
Biological pathway	Regulation of ornithine decarboxylase (ODC)	70		1	0.653595	0.593052	1		48	1.76926	1.58991	0.0230487
Biological pathway	Regulation of DNA replication	88		1	0.653595	0.47176	1		48	1.76926	1.26474	1
Biological pathway	Asparagine N-linked glycosylation	77		1	0.653595	0.539145	1		48	1.76926	1.44539	0.830703
Biological pathway	Switching of origins to a post-replicative state	83		1	0.653595	0.500176	1		48	1.76926	1.34091	1
Biological pathway	Syndecan-1-mediated signaling events	1297		48	31.3725	1.52167	1		655	24.143	1.17086	2.0722e-06
Biological pathway	p53-Dependent G1/S DNA damage checkpoint	72		1	0.653595	0.576581	1		48	1.76926	1.54575	0.0728715
Biological pathway	Ubiquitin-dependent degradation of Cyclin D	66		1	0.653595	0.628989	1		48	1.76926	1.68625	0.00158326
Biological pathway	Ubiquitin-dependent degradation of Cyclin D1	66		1	0.653595	0.628989	1		48	1.76926	1.68625	0.00158326
Biological pathway	p53-Dependent G1 DNA Damage Response	72		1	0.653595	0.576581	1		48	1.76926	1.54575	0.0728715
Biological pathway	G1/S DNA Damage Checkpoints	76		1	0.653595	0.546238	1		48	1.76926	1.4644	0.534392
Biological pathway	CDK-mediated phosphorylation and removal of Cdc6	66		1	0.653595	0.628989	1		48	1.76926	1.68625	0.00158326
Biological pathway	APC/C:Cdc20 mediated degradation of Securin	66		1	0.653595	0.628989	1		47	1.7324	1.65113	0.00549297
Biological pathway	Transcription	178		0	0	0.01	1		44	1.62182	0.573201	1
Biological pathway	Respiratory electron transport	76		0	0	0.01	1		44	1.62182	1.3424	1
Biological pathway	GPCR downstream signaling	530		0	0	0.01	1		44	1.62182	0.192516	1
Biological pathway	Formation of the ternary complex, and subsequently, the 43S complex	47		0	0	0.01	1		45	1.65868	2.21982	1.82452e-11
Biological pathway	IL12-mediated signaling events	111		3	1.96078	1.11464	1		45	1.65868	0.940041	1
Biological pathway	Role of Calcineurin-dependent NFAT signaling in lymphocytes	95		3	1.96078	1.30235	1		43	1.58496	1.04954	1
Biological pathway	Signaling by PDGF	78		2	1.30719	1.0592	1		42	1.5481	1.24854	1
Biological pathway	Thromboxane A2 receptor signaling	54		2	1.30719	1.52987	1		42	1.5481	1.80334	0.000337992
Biological pathway	Fatty acid, triacylglycerol, and ketone body metabolism	83		0	0	0.01	1		43	1.58496	1.20127	1
Biological pathway	Wnt	82		3	1.96078	1.5088	1		43	1.58496	1.21591	1
Biological pathway	Signaling by Aurora kinases	98		2	1.30719	0.843057	1		43	1.58496	1.01742	1
Biological pathway	Ubiquitin Mediated Degradation of Phosphorylated Cdc25A	69		1	0.653595	0.601646	1		47	1.7324	1.57935	0.0372438
Biological pathway	APC/C:Cdh1 mediated degradation of Cdc20 and other APC/C:Cdh1 targeted proteins in late mitosis/early G1	69		1	0.653595	0.601646	1		47	1.7324	1.57935	0.0372438
Biological pathway	CDT1 association with the CDC6:ORC:origin complex	74		1	0.653595	0.561	1		47	1.7324	1.47265	0.508719
Biological pathway	p53-Independent G1/S DNA damage checkpoint	70		1	0.653595	0.593052	1		47	1.7324	1.55679	0.066251
Biological pathway	Stabilization of p53	69		1	0.653595	0.601646	1		47	1.7324	1.57935	0.0372438
Biological pathway	Toll Receptor Cascades	90		2	1.30719	0.917988	1		46	1.69554	1.18512	1
Biological pathway	TGFBR	125		4	2.61438	1.31865	1		45	1.65868	0.834765	1
Biological pathway	GPCR ligand binding	336		6	3.92157	0.735282	1		45	1.65868	0.310568	1
Biological pathway	Autodegradation of Cdh1 by Cdh1:APC/C	60		1	0.653595	0.691878	1		46	1.69554	1.77758	0.000191304
Biological pathway	Interferon Signaling	98		4	2.61438	1.68192	1		46	1.69554	1.08838	1
Biological pathway	Signaling events mediated by the Hedgehog family	65		2	1.30719	1.27101	1		35	1.29008	1.24857	1
Biological pathway	Validated transcriptional targets of TAp63 isoforms	54		0	0	0.01	1		26	0.958349	1.11652	1
Biological pathway	ErbB2/ErbB3 signaling events	38		0	0	0.01	1		26	0.958349	1.58651	1
Biological pathway	Hedgehog signaling events mediated by Gli proteins	48		1	0.653595	0.864811	1		26	0.958349	1.25605	1
Biological pathway	a6b1 and a6b4 Integrin signaling	35		4	2.61438	4.70851	1		27	0.995208	1.78868	0.0715185
Biological pathway	Thrombin/protease-activated receptor (PAR) pathway	1297		48	31.3725	1.52167	1		654	24.1062	1.16907	3.03363e-06
Biological pathway	DNA Repair	106		0	0	0.01	1		26	0.958349	0.568844	1
Biological pathway	Interleukin-1 signaling	39		0	0	0.01	1		25	0.921489	1.48641	1
Biological pathway	Validated nuclear estrogen receptor alpha network	64		4	2.61438	2.5753	1		25	0.921489	0.90587	1
Biological pathway	Downstream signaling in na&#xef;ve CD8+ T cells	65		1	0.653595	0.638664	1		25	0.921489	0.891936	1
Biological pathway	CXCR3-mediated signaling events	37		0	0	0.01	1		26	0.958349	1.62938	1
Biological pathway	Signaling events mediated by Stem cell factor receptor (c-Kit)	52		0	0	0.01	1		25	0.921489	1.11488	1
Biological pathway	Netrin-1 signaling	45		1	0.653595	0.922452	1		28	1.03207	1.44279	1
Biological pathway	Aurora A signaling	64		1	0.653595	0.648642	1		28	1.03207	1.01453	1
Biological pathway	Costimulation by the CD28 family	52		2	1.30719	1.5887	1		28	1.03207	1.24861	1
Biological pathway	Opioid Signalling	53		0	0	0.01	1		28	1.03207	1.22505	1
Biological pathway	FoxO family signaling	49		1	0.653595	0.847165	1		28	1.03207	1.32504	1
Biological pathway	Metabolism of water-soluble vitamins and cofactors	47		1	0.653595	0.883207	1		27	0.995208	1.33209	1
Biological pathway	Metabolism of vitamins and cofactors	47		1	0.653595	0.883207	1		27	0.995208	1.33209	1
Biological pathway	Endosomal Sorting Complex Required For Transport (ESCRT)	28		0	0	0.01	1		27	0.995208	2.23569	3.50799e-06
Biological pathway	Endothelins	1304		48	31.3725	1.5135	1		653	24.0693	1.16102	1.44082e-05
Biological pathway	Glucose metabolism	36		1	0.653595	1.153	1		27	0.995208	1.73901	0.16863
Biological pathway	Protein folding	28		0	0	0.01	1		27	0.995208	2.23569	3.50799e-06
Biological pathway	trans-Golgi Network Vesicle Budding	33		1	0.653595	1.25779	1		25	0.921489	1.75658	0.233109
Biological pathway	EGFR downregulation	27		2	1.30719	3.05917	1		23	0.84777	1.97511	0.0133408
Biological pathway	Validated targets of C-MYC transcriptional repression	63		4	2.61438	2.61617	1		23	0.84777	0.846656	1
Biological pathway	IL6-mediated signaling events	47		4	2.61438	3.5066	1		23	0.84777	1.13482	1
Biological pathway	p75 NTR receptor-mediated signalling	39		1	0.653595	1.06433	1		23	0.84777	1.36754	1
Biological pathway	EPHA forward signaling	31		1	0.653595	1.33891	1		23	0.84777	1.72034	0.733696
Biological pathway	Alpha-synuclein signaling	33		0	0	0.01	1		23	0.84777	1.61611	1
Biological pathway	Sphingosine 1-phosphate (S1P) pathway	1308		48	31.3725	1.50887	1		658	24.2536	1.16633	4.47901e-06
Biological pathway	Transport of Mature mRNA derived from an Intron-Containing Transcript	51		0	0	0.01	1		23	0.84777	1.04583	1
Biological pathway	Ephrin B reverse signaling	30		2	1.30719	2.75335	1		23	0.84777	1.77767	0.319659
Biological pathway	Sema4D in semaphorin signaling	27		1	0.653595	1.53719	1		23	0.84777	1.97511	0.0133408
Biological pathway	Peptide ligand-binding receptors	167		4	2.61438	0.987037	1		25	0.921489	0.347193	1
Biological pathway	Cytosolic tRNA aminoacylation	24		0	0	0.01	1		24	0.88463	2.31846	2.70487e-06
Biological pathway	Clathrin derived vesicle budding	33		1	0.653595	1.25779	1		25	0.921489	1.75658	0.233109
Biological pathway	IL8-mediated signaling events	38		0	0	0.01	1		25	0.921489	1.52551	1
Biological pathway	Transport of inorganic cations/anions and amino acids/oligopeptides	94		1	0.653595	0.441651	1		25	0.921489	0.616793	1
Biological pathway	S1P3 pathway	29		0	0	0.01	1		24	0.88463	1.91886	0.0227461
Biological pathway	Nucleotide-binding domain, leucine rich repeat containing receptor (NLR) signaling pathways	43		0	0	0.01	1		24	0.88463	1.29426	1
Biological pathway	AndrogenReceptor	78		2	1.30719	1.0592	1		23	0.84777	0.683859	1
Biological pathway	Pyruvate metabolism and Citric Acid (TCA) cycle	31		1	0.653595	1.33891	1		24	0.88463	1.79511	0.175646
Biological pathway	Transport of Mature Transcript to Cytoplasm	55		0	0	0.01	1		24	0.88463	1.01193	1
Biological pathway	IL4-mediated signaling events	62		4	2.61438	2.65836	1		24	0.88463	0.897698	1
Biological pathway	Late Phase of HIV Life Cycle	92		1	0.653595	0.451251	1		28	1.03207	0.705794	1
Biological pathway	TRAF6 Mediated Induction of proinflammatory cytokines	50		0	0	0.01	1		32	1.17951	1.48398	1
Biological pathway	FOXA transcription factor networks	81		4	2.61438	2.03487	1		32	1.17951	0.916109	1
Biological pathway	NFkB and MAP kinases activation mediated by TLR4 signaling repertoire	54		0	0	0.01	1		32	1.17951	1.37408	1
Biological pathway	Endogenous TLR signaling	57		3	1.96078	2.17044	1		33	1.21637	1.34244	1
Biological pathway	C-MYB transcription factor network	84		6	3.92157	2.94086	1		33	1.21637	0.910992	1
Biological pathway	HIV Life Cycle	103		1	0.653595	0.403064	1		32	1.17951	0.720454	1
Biological pathway	Ceramide signaling pathway	49		3	1.96078	2.52472	1		32	1.17951	1.51426	1
Biological pathway	Loss of Nlp from mitotic centrosomes	61		0	0	0.01	1		32	1.17951	1.21642	1
Biological pathway	RNA Polymerase II Transcription	101		0	0	0.01	1		32	1.17951	0.734719	1
Biological pathway	EphrinA-EPHA pathway	43		1	0.653595	0.965347	1		32	1.17951	1.7255	0.0495861
Biological pathway	HIF-1-alpha transcription factor network	66		6	3.92157	3.7428	1		32	1.17951	1.12428	1
Biological pathway	TRAIL signaling pathway	1325		48	31.3725	1.48951	1		673	24.8065	1.17761	2.75224e-07
Biological pathway	IRS-related events	53		0	0	0.01	1		34	1.25323	1.48747	1
Biological pathway	Angiopoietin receptor Tie2-mediated signaling	50		3	1.96078	2.47424	1		34	1.25323	1.5767	0.536316
Biological pathway	Toll Like Receptor 3 (TLR3) Cascade	56		0	0	0.01	1		34	1.25323	1.4078	1
Biological pathway	TRIF mediated TLR3 signaling	56		0	0	0.01	1		34	1.25323	1.4078	1
Biological pathway	Fc-epsilon receptor I signaling in mast cells	61		0	0	0.01	1		34	1.25323	1.29243	1
Biological pathway	Cell-cell junction organization	45		6	3.92157	5.48905	1		33	1.21637	1.70034	0.0619044
Biological pathway	MyD88-independent cascade initiated on plasma membrane	58		0	0	0.01	1		33	1.21637	1.3193	1
Biological pathway	NCAM signaling for neurite out-growth	57		2	1.30719	1.44936	1		33	1.21637	1.34244	1
Biological pathway	IRS-mediated signalling	51		0	0	0.01	1		33	1.21637	1.50034	1
Biological pathway	Lipid digestion, mobilization, and transport	46		5	3.26797	4.47628	1		33	1.21637	1.66339	0.128663
Biological pathway	Muscle contraction	50		2	1.30719	1.65223	1		32	1.17951	1.48398	1
Biological pathway	Phase II conjugation	39		0	0	0.01	1		29	1.06893	1.72414	0.121258
Biological pathway	Validated transcriptional targets of deltaNp63 isoforms	64		1	0.653595	0.648642	1		29	1.06893	1.05075	1
Biological pathway	Class A/1 (Rhodopsin-like receptors)	274		4	2.61438	0.601602	1		29	1.06893	0.24546	1
Biological pathway	CD40/CD40L signaling	58		1	0.653595	0.715731	1		30	1.10579	1.1994	1
Biological pathway	Coregulation of Androgen receptor activity	61		1	0.653595	0.680537	1		30	1.10579	1.14042	1
Biological pathway	Downstream signaling of activated FGFR	66		0	0	0.01	1		29	1.06893	1.01891	1
Biological pathway	RIG-I/MDA5 mediated induction of IFN-alpha/beta pathways	67		0	0	0.01	1		29	1.06893	1.00371	1
Biological pathway	Unfolded Protein Response	63		2	1.30719	1.31135	1		28	1.03207	1.03063	1
Biological pathway	IL23-mediated signaling events	66		2	1.30719	1.25175	1		29	1.06893	1.01891	1
Biological pathway	Transport of glucose and other sugars, bile salts and organic acids, metal ions and amine compounds	94		1	0.653595	0.441651	1		29	1.06893	0.715441	1
Biological pathway	Signal transduction by L1	35		3	1.96078	3.53432	1		29	1.06893	1.92112	0.00259034
Biological pathway	Loss of proteins required for interphase microtubule organizationÃÂ from the centrosome	61		0	0	0.01	1		32	1.17951	1.21642	1
Biological pathway	tRNA Aminoacylation	42		0	0	0.01	1		32	1.17951	1.76658	0.0216017
Biological pathway	Mitotic Prophase	62		0	0	0.01	1		32	1.17951	1.19681	1
Biological pathway	PDGFR-beta signaling pathway	1285		47	30.719	1.50389	1		647	23.8481	1.16736	5.35179e-06
Biological pathway	Golgi Cisternae Pericentriolar Stack Reorganization	62		0	0	0.01	1		32	1.17951	1.19681	1
Biological pathway	Caspase cascade in apoptosis	52		1	0.653595	0.7983	1		31	1.14265	1.38234	1
Biological pathway	Signaling by SCF-KIT	66		0	0	0.01	1		30	1.10579	1.05404	1
Biological pathway	Apoptotic cleavage of cellular proteins	39		5	3.26797	5.27951	1		30	1.10579	1.78357	0.0292306
Biological pathway	Response to elevated platelet cytosolic Ca2+	39		5	3.26797	5.27951	1		30	1.10579	1.78357	0.0292306
Biological pathway	Immunoregulatory interactions between a Lymphoid and a non-Lymphoid cell	52		6	3.92157	4.75028	1		31	1.14265	1.38234	1
Biological pathway	FGF signaling pathway	48		4	2.61438	3.43356	1		31	1.14265	1.49751	1
Biological pathway	N-cadherin signaling events	251		9	5.88235	1.47559	1		135	4.97604	1.24702	0.572325
Biological pathway	Metabolism of amino acids and derivatives	188		1	0.653595	0.220837	1		125	4.60745	1.54157	8.14348e-08
Biological pathway	TGF-beta receptor signaling	305		6	3.92157	0.810013	1		136	5.0129	1.03385	1
Biological pathway	Regulation of nuclear SMAD2/3 signaling	305		6	3.92157	0.810013	1		136	5.0129	1.03385	1
Biological pathway	Regulation of cytoplasmic and nuclear SMAD2/3 signaling	305		6	3.92157	0.810013	1		136	5.0129	1.03385	1
Biological pathway	Metabolism of lipids and lipoproteins	257		7	4.57516	1.12124	1		124	4.57059	1.11868	1
Biological pathway	Cell Cycle, Mitotic	317		2	1.30719	0.260648	1		110	4.05455	0.804561	1
Biological pathway	Syndecan-4-mediated signaling events	209		12	7.84314	2.36215	1		110	4.05455	1.2203	1
Biological pathway	IL1-mediated signaling events	234		3	1.96078	0.528766	1		111	4.09141	1.09984	1
Biological pathway	Posttranslational regulation of adherens junction stability and dissassembly	231		9	5.88235	1.60334	1		123	4.53373	1.23455	1
Biological pathway	Transmembrane transport of small molecules	378		4	2.61438	0.436086	1		117	4.31257	0.717661	1
Biological pathway	Signaling events mediated by focal adhesion kinase	1285		47	30.719	1.50389	1		647	23.8481	1.16736	5.35179e-06
Biological pathway	TNF receptor signaling pathway	299		7	4.57516	0.963749	1		151	5.56579	1.1709	1
Biological pathway	Internalization of ErbB1	1285		47	30.719	1.50389	1		647	23.8481	1.16736	5.35179e-06
Biological pathway	Metabolism of mRNA	234		3	1.96078	0.528766	1		169	6.22927	1.67447	7.05967e-17
Biological pathway	Class I PI3K signaling events mediated by Akt	1285		47	30.719	1.50389	1		647	23.8481	1.16736	5.35179e-06
Biological pathway	ALK1 pathway	324		7	4.57516	0.889388	1		148	5.45522	1.05909	1
Biological pathway	EGF receptor (ErbB1) signaling pathway	1285		47	30.719	1.50389	1		647	23.8481	1.16736	5.35179e-06
Biological pathway	ErbB1 downstream signaling	1285		47	30.719	1.50389	1		647	23.8481	1.16736	5.35179e-06
Biological pathway	S1P1 pathway	1285		47	30.719	1.50389	1		647	23.8481	1.16736	5.35179e-06
Biological pathway	ALK1 signaling events	321		7	4.57516	0.897699	1		148	5.45522	1.06899	1
Biological pathway	Arf6 downstream pathway	1285		47	30.719	1.50389	1		647	23.8481	1.16736	5.35179e-06
Biological pathway	Insulin Pathway	1285		47	30.719	1.50389	1		647	23.8481	1.16736	5.35179e-06
Biological pathway	Insulin Synthesis and Processing	132		1	0.653595	0.314518	1		100	3.68596	1.75645	2.33688e-11
Biological pathway	Influenza Life Cycle	135		3	1.96078	0.916499	1		99	3.6491	1.70025	1.07167e-09
Biological pathway	Glypican 3 network	206		7	4.57516	1.39882	1		101	3.72282	1.13678	1
Biological pathway	Mitotic M-M/G1 phases	242		2	1.30719	0.341424	1		101	3.72282	0.967678	1
Biological pathway	Signaling by GPCR	800		6	3.92157	0.308824	1		101	3.72282	0.292731	1
Biological pathway	mTOR signaling pathway	1285		47	30.719	1.50389	1		647	23.8481	1.16736	5.35179e-06
Biological pathway	Wnt signaling network	200		7	4.57516	1.44078	1		97	3.57538	1.12451	1
Biological pathway	ATM pathway	307		4	2.61438	0.536937	1		96	3.53852	0.725043	1
Biological pathway	Cap-dependent Translation Initiation	110		1	0.653595	0.377416	1		98	3.61224	2.06556	5.1926e-21
Biological pathway	Eukaryotic Translation Initiation	110		1	0.653595	0.377416	1		98	3.61224	2.06556	5.1926e-21
Biological pathway	p75(NTR)-mediated signaling	178		4	2.61438	0.926044	1		98	3.61224	1.27652	1
Biological pathway	HIV Infection	203		3	1.96078	0.60951	1		103	3.79654	1.17642	1
Biological pathway	Influenza Infection	140		3	1.96078	0.883769	1		103	3.79654	1.70577	2.54324e-10
Biological pathway	Cytokine Signaling in Immune system	193		6	3.92157	1.28005	1		104	3.83339	1.24938	1
Biological pathway	BMP receptor signaling	226		4	2.61438	0.729371	1		108	3.98083	1.10799	1
Biological pathway	Translation	117		1	0.653595	0.354838	1		105	3.87025	2.08069	2.71747e-23
Biological pathway	RhoA signaling pathway	205		7	4.57516	1.40564	1		102	3.75968	1.15363	1
Biological pathway	Regulation of RAC1 activity	205		7	4.57516	1.40564	1		102	3.75968	1.15363	1
Biological pathway	CXCR4-mediated signaling events	190		2	1.30719	0.434862	1		102	3.75968	1.2447	1
Biological pathway	Regulation of RhoA activity	205		7	4.57516	1.40564	1		102	3.75968	1.15363	1
Biological pathway	RAC1 signaling pathway	205		7	4.57516	1.40564	1		102	3.75968	1.15363	1
Biological pathway	DNA Replication	261		2	1.30719	0.31657	1		102	3.75968	0.90612	1
Biological pathway	Metabolism of RNA	281		3	1.96078	0.440328	1		187	6.89274	1.54292	8.57229e-13
Biological pathway	Urokinase-type plasminogen activator (uPA) and uPAR-mediated signaling	1285		47	30.719	1.50389	1		647	23.8481	1.16736	5.35179e-06
Biological pathway	Arf6 signaling events	1285		47	30.719	1.50389	1		647	23.8481	1.16736	5.35179e-06
Biological pathway	Arf6 trafficking events	1285		47	30.719	1.50389	1		647	23.8481	1.16736	5.35179e-06
Biological pathway	Class I PI3K signaling events	1285		47	30.719	1.50389	1		647	23.8481	1.16736	5.35179e-06
Biological pathway	EGFR-dependent Endothelin signaling events	1286		47	30.719	1.50272	1		647	23.8481	1.16645	6.35052e-06
Biological pathway	IGF1 pathway	1288		47	30.719	1.50038	1		650	23.9587	1.17004	2.89568e-06
Biological pathway	IL5-mediated signaling events	1289		47	30.719	1.49922	1		649	23.9219	1.16733	5.02329e-06
Biological pathway	GMCSF-mediated signaling events	1289		47	30.719	1.49922	1		648	23.885	1.16554	7.29479e-06
Biological pathway	PDGF receptor signaling network	1290		47	30.719	1.49806	1		650	23.9587	1.16823	4.09691e-06
Biological pathway	Signaling events mediated by Hepatocyte Growth Factor Receptor (c-Met)	1290		47	30.719	1.49806	1		649	23.9219	1.16643	5.96123e-06
Biological pathway	IL3-mediated signaling events	1292		47	30.719	1.49574	1		649	23.9219	1.16462	8.37244e-06
Biological pathway	Signaling events mediated by VEGFR1 and VEGFR2	1293		47	30.719	1.49458	1		652	24.0324	1.1691	3.23335e-06
Biological pathway	IFN-gamma pathway	1293		47	30.719	1.49458	1		651	23.9956	1.16731	4.71449e-06
Biological pathway	Plasma membrane estrogen receptor signaling	1298		47	30.719	1.48883	1		657	24.2167	1.17353	1.14299e-06
Biological pathway	VEGF and VEGFR signaling network	1301		47	30.719	1.48539	1		658	24.2536	1.17261	1.3223e-06
Biological pathway	LKB1 signaling events	1305		47	30.719	1.48084	1		653	24.0693	1.16013	1.69946e-05
Biological pathway	ErbB receptor signaling network	1308		47	30.719	1.47744	1		657	24.2167	1.16456	6.49908e-06
Biological pathway	Immune System	522		19	12.4183	1.49704	1		292	10.763	1.29694	9.44323e-07
Biological pathway	Mesenchymal-to-epithelial transition	223		13	8.49673	2.39819	1		148	5.45522	1.53875	1.57173e-09
Biological pathway	CDC42 signaling events	755		24	15.6863	1.30729	1		347	12.7903	1.06559	1
Biological pathway	Integrin-linked kinase signaling	654		20	13.0719	1.25775	1		299	11.021	1.05999	1
Biological pathway	Regulation of CDC42 activity	768		24	15.6863	1.28516	1		352	12.9746	1.06264	1
Biological pathway	Stabilization and expansion of the E-cadherin adherens junction	275		11	7.18954	1.64577	1		158	5.82381	1.3321	0.00123405
Biological pathway	Signal Transduction	1208		27	17.6471	0.919148	1		356	13.122	0.683269	1
Biological pathway	E-cadherin signaling in the nascent adherens junction	275		11	7.18954	1.64577	1		158	5.82381	1.3321	0.00123405
Biological pathway	E-cadherin signaling events	280		11	7.18954	1.61639	1		159	5.86067	1.31659	0.00303612
Biological pathway	Developmental Biology	432		10	6.53595	0.952515	1		254	9.36233	1.36319	1.47647e-08
Biological pathway	Gene Expression	378		3	1.96078	0.327337	1		222	8.18282	1.36166	3.9628e-07
Biological pathway	AP-1 transcription factor network	621		19	12.4183	1.25839	1		279	10.2838	1.04165	1
Biological pathway	Adaptive Immune System	237		9	5.88235	1.56275	1		148	5.45522	1.44785	1.424e-06
Biological pathway	Cell-Cell communication	117		8	5.22876	2.81411	1		88	3.24364	1.74385	1.90565e-09
Biological pathway	Apoptosis	158		8	5.22876	2.08391	1		109	4.01769	1.59949	4.607e-08
Biological pathway	Axon guidance	219		8	5.22876	1.50349	1		147	5.41836	1.55626	4.72212e-10
Biological pathway	Cell junction organization	69		7	4.57516	4.17578	1		52	1.9167	1.74733	7.73457e-05
Biological pathway	Syndecan-2-mediated signaling events	77		7	4.57516	3.74199	1		55	2.02728	1.65613	0.000680435
Biological pathway	Apoptotic execution phase	48		6	3.92157	5.14605	1		38	1.40066	1.83555	0.000573248
Biological pathway	Innate Immune System	183		6	3.92157	1.34999	1		95	3.50166	1.20363	1
Biological pathway	Cell Cycle Checkpoints	118		1	0.653595	0.351831	1		53	1.95356	1.04145	1
Biological pathway	Destabilization of mRNA by AUF1 (hnRNP D0)	71		2	1.30719	1.16361	1		53	1.95356	1.73077	9.98409e-05
Biological pathway	G1/S Transition	117		1	0.653595	0.354838	1		54	1.99042	1.07017	1
Biological pathway	Transmission across Chemical Synapses	121		1	0.653595	0.343109	1		54	1.99042	1.03479	1
Biological pathway	Integrins in angiogenesis	64		6	3.92157	3.85974	1		48	1.76926	1.73894	0.000331892
Biological pathway	Synthesis of DNA	109		1	0.653595	0.380879	1		53	1.95356	1.12743	1
Biological pathway	Translation initiation complex formation	54		1	0.653595	0.768739	1		52	1.9167	2.23261	6.23248e-14
Biological pathway	L1CAM interactions	79		6	3.92157	3.12697	1		61	2.24843	1.79027	9.45897e-07
Biological pathway	Degradation of beta-catenin by the destruction complex	75		1	0.653595	0.553521	1		52	1.9167	1.60756	0.00605495
Biological pathway	NGF signalling via TRKA from the plasma membrane	107		1	0.653595	0.387997	1		53	1.95356	1.14851	1
Biological pathway	Platelet activation, signaling and aggregation	138		6	3.92157	1.79017	1		87	3.20678	1.4617	0.00256039
Biological pathway	Mitotic G1-G1/S phases	140		1	0.653595	0.296547	1		57	2.101	0.944043	1
Biological pathway	Metabolism of carbohydrates	92		2	1.30719	0.898034	1		57	2.101	1.43653	0.3232
Biological pathway	ER-Phagosome pathway	80		1	0.653595	0.51893	1		57	2.101	1.65199	0.000480368
Biological pathway	Signaling by EGFR	98		2	1.30719	0.843057	1		57	2.101	1.34859	1
Biological pathway	LPA receptor mediated events	100		1	0.653595	0.415154	1		57	2.101	1.32162	1
Biological pathway	S Phase	121		1	0.653595	0.343109	1		56	2.06414	1.07311	1
Biological pathway	Respiratory electron transport, ATP synthesis by chemiosmotic coupling, and heat production by uncoupling proteins.	91		0	0	0.01	1		55	2.02728	1.40137	1
Biological pathway	Neuronal System	188		1	0.653595	0.220837	1		55	2.02728	0.678361	1
Biological pathway	Neurotrophic factor-mediated Trk receptor signaling	101		0	0	0.01	1		55	2.02728	1.26263	1
Biological pathway	TCR signaling in na&#xef;ve CD8+ T cells	127		2	1.30719	0.650563	1		55	2.02728	1.00416	1
Biological pathway	Metabolism	823		6	3.92157	0.300193	1		494	18.2086	1.39165	1.91507e-22
Biological pathway	DNA Replication Pre-Initiation	98		1	0.653595	0.423626	1		52	1.9167	1.23032	1
Biological pathway	EphrinB-EPHB pathway	60		3	1.96078	2.06193	1		49	1.80612	1.89348	1.47423e-06
Biological pathway	Validated transcriptional targets of AP1 family members Fra1 and Fra2	134		2	1.30719	0.616581	1		49	1.80612	0.847905	1
Biological pathway	Cyclin A:Cdk2-associated events at S phase entry	90		1	0.653595	0.461277	1		49	1.80612	1.26239	1
Biological pathway	M Phase	158		1	0.653595	0.262765	1		50	1.84298	0.733791	1
Biological pathway	Vif-mediated degradation of APOBEC3G	69		1	0.653595	0.601646	1		50	1.84298	1.68014	0.00112701
Biological pathway	SCF(Skp2)-mediated degradation of p27/p21	67		1	0.653595	0.619603	1		49	1.80612	1.69568	0.000920364
Biological pathway	Orc1 removal from chromatin	83		1	0.653595	0.500176	1		48	1.76926	1.34091	1
Biological pathway	Regulation of activated PAK-2p34 by proteasome mediated degradation	66		1	0.653595	0.628989	1		48	1.76926	1.68625	0.00158326
Biological pathway	Cyclin E associated events during G1/S transition	78		1	0.653595	0.532234	1		49	1.80612	1.45658	0.559259
Biological pathway	p63 transcription factor network	105		1	0.653595	0.395387	1		49	1.80612	1.08207	1
Biological pathway	SCF-beta-TrCP mediated degradation of Emi1	70		1	0.653595	0.593052	1		49	1.80612	1.62302	0.00752436
Biological pathway	Activation of the mRNA upon binding of the cap-binding complex and eIFs, and subsequent binding to 43S	55		1	0.653595	0.754764	1		52	1.9167	2.19202	6.645e-13
Biological pathway	Signaling by Insulin receptor	79		0	0	0.01	1		52	1.9167	1.52618	0.0601437
Biological pathway	Regulation of Apoptosis	75		1	0.653595	0.553521	1		52	1.9167	1.60756	0.00605495
Biological pathway	M/G1 Transition	98		1	0.653595	0.423626	1		52	1.9167	1.23032	1
Biological pathway	Signaling by Wnt	75		1	0.653595	0.553521	1		52	1.9167	1.60756	0.00605495
Biological pathway	Ribosomal scanning and start codon recognition	54		0	0	0.01	1		52	1.9167	2.23261	6.23248e-14
Biological pathway	APC/C-mediated degradation of cell cycle proteins	81		1	0.653595	0.512524	1		51	1.87984	1.45988	0.391919
Biological pathway	Semaphorin interactions	64		3	1.96078	1.93308	1		51	1.87984	1.8476	3.47718e-06
Biological pathway	Antigen processing: Ubiquitination & Proteasome degradation	69		1	0.653595	0.601646	1		51	1.87984	1.71373	0.000306163
Biological pathway	Regulation of APC/C activators between G1/S and early anaphase	78		1	0.653595	0.532234	1		51	1.87984	1.51602	0.0934001
Biological pathway	Regulation of mitotic cell cycle	81		1	0.653595	0.512524	1		51	1.87984	1.45988	0.391919
Biological pathway	Regulation of nuclear beta catenin signaling and target gene transcription	135		4	2.61438	1.22098	1		58	2.13785	0.996178	1
Biological pathway	Influenza Viral RNA Transcription and Replication	98		0	0	0.01	1		80	2.94877	1.89267	6.08624e-12
Biological pathway	Formation and Maturation of mRNA Transcript	185		1	0.653595	0.224418	1		80	2.94877	1.00265	1
Biological pathway	Formation of a pool of free 40S subunits	92		0	0	0.01	1		84	3.0962	2.11688	2.02857e-19
Biological pathway	Nonsense-Mediated Decay	104		1	0.653595	0.399188	1		86	3.16992	1.91723	1.14196e-13
Biological pathway	ATR signaling pathway	250		4	2.61438	0.659354	1		85	3.13306	0.788338	1
Biological pathway	FAS (CD95) signaling pathway	130		6	3.92157	1.90033	1		79	2.91191	1.40898	0.0546928
Biological pathway	Regulation of p38-alpha and p38-beta	164		3	1.96078	0.754445	1		77	2.83819	1.08862	1
Biological pathway	Regulation of beta-cell development	108		0	0	0.01	1		76	2.80133	1.63157	1.22037e-05
Biological pathway	Eukaryotic Translation Elongation	85		0	0	0.01	1		77	2.83819	2.10028	4.24815e-17
Biological pathway	Nonsense Mediated Decay Independent of the Exon Junction Complex	87		1	0.653595	0.477182	1		78	2.87505	2.07865	1.11652e-16
Biological pathway	The citric acid (TCA) cycle and respiratory electron transport	118		1	0.653595	0.351831	1		77	2.83819	1.51296	0.00141985
Biological pathway	L13a-mediated translational silencing of Ceruloplasmin expression	102		1	0.653595	0.407015	1		94	3.4648	2.13664	8.85178e-23
Biological pathway	EGFR1	138		3	1.96078	0.896577	1		90	3.31736	1.5121	0.000175497
Biological pathway	GTP hydrolysis and joining of the 60S ribosomal subunit	103		0	0	0.01	1		94	3.4648	2.1159	5.89089e-22
Biological pathway	3' -UTR-mediated translational regulation	102		1	0.653595	0.407015	1		94	3.4648	2.13664	8.85178e-23
Biological pathway	TNF alpha/NF-kB	171		1	0.653595	0.24279	1		94	3.4648	1.27454	1
Biological pathway	Host Interactions of HIV factors	141		3	1.96078	0.877502	1		90	3.31736	1.47993	0.000756557
Biological pathway	Complement cascade	22		4	2.61438	7.48955	1		22	0.81091	2.31846	1.46781e-05
Biological pathway	Nonsense Mediated Decay Enhanced by the Exon Junction Complex	104		1	0.653595	0.399188	1		86	3.16992	1.91723	1.14196e-13
Biological pathway	p38 MAPK signaling pathway	189		3	1.96078	0.654656	1		87	3.20678	1.06729	1
Biological pathway	amb2 Integrin signaling	40		4	2.61438	4.1201	1		34	1.25323	1.97078	8.68523e-05
Biological pathway	Noncanonical Wnt signaling pathway	182		6	3.92157	1.35741	1		88	3.24364	1.12108	1
Biological pathway	p53 pathway	189		4	2.61438	0.87215	1		76	2.80133	0.932365	1
Biological pathway	mRNA Splicing - Major Pathway	107		1	0.653595	0.387997	1		62	2.28529	1.3435	1
Biological pathway	Post-translational protein modification	114		3	1.96078	1.08531	1		62	2.28529	1.26101	1
Biological pathway	IL2-mediated signaling events	115		2	1.30719	0.718442	1		63	2.32215	1.2702	1
Biological pathway	SLC-mediated transmembrane transport	247		2	1.30719	0.334513	1		68	2.50645	0.638349	1
Biological pathway	C-MYC pathway	149		4	2.61438	1.10627	1		63	2.32215	0.980379	1
Biological pathway	mRNA Splicing	107		1	0.653595	0.387997	1		62	2.28529	1.3435	1
Biological pathway	Signaling by Interleukins	92		2	1.30719	0.898034	1		59	2.17471	1.48693	0.0591493
Biological pathway	Androgen-mediated signaling	130		1	0.653595	0.319357	1		58	2.13785	1.03449	1
Biological pathway	Antigen processing-Cross presentation	86		1	0.653595	0.48273	1		60	2.21157	1.61761	0.000768148
Biological pathway	TCR signaling in na&#xef;ve CD4+ T cells	133		2	1.30719	0.621217	1		61	2.24843	1.06345	1
Biological pathway	Diabetes pathways	216		4	2.61438	0.763136	1		141	5.1972	1.51348	3.59903e-08
Biological pathway	Eukaryotic Translation Termination	82		0	0	0.01	1		74	2.72761	2.0923	4.1119e-16
Biological pathway	Peptide chain elongation	82		0	0	0.01	1		74	2.72761	2.0923	4.1119e-16
Biological pathway	Regulation of gene expression in beta cells	98		0	0	0.01	1		75	2.76447	1.77439	2.09227e-08
Biological pathway	Signalling by NGF	143		2	1.30719	0.577778	1		75	2.76447	1.21605	1
Biological pathway	mRNA Processing	157		2	1.30719	0.52626	1		75	2.76447	1.10762	1
Biological pathway	Viral mRNA Translation	82		0	0	0.01	1		73	2.69075	2.06403	4.62552e-15
Biological pathway	Membrane Trafficking	84		1	0.653595	0.494222	1		69	2.54331	1.9045	2.76187e-10
Biological pathway	Canonical Wnt signaling pathway	155		5	3.26797	1.32865	1		68	2.50645	1.01722	1
Biological pathway	Regulation of mRNA Stability by Proteins that Bind AU-rich Elements	104		3	1.96078	1.18966	1		71	2.61703	1.58287	0.000269793
Biological pathway	Processing of Capped Intron-Containing Pre-mRNA	138		1	0.653595	0.300845	1		73	2.69075	1.22651	1
Biological pathway	Class I MHC mediated antigen processing & presentation	101		1	0.653595	0.411044	1		73	2.69075	1.67578	3.62402e-06
Biological pathway	Nephrin interactions	29		1	0.653595	1.43122	1		23	0.84777	1.83895	0.126055
Biological pathway	RAF/MAP kinase cascade	11		0	0	0.01	1		10	0.368596	2.10788	1
Biological pathway	COPI Mediated Transport	10		0	0	0.01	1		10	0.368596	2.31846	0.3682
Biological pathway	Formation of HIV-1 elongation complex containing HIV-1 Tat	41		0	0	0.01	1		10	0.368596	0.565906	1
Biological pathway	superpathway of geranylgeranyldiphosphate biosynthesis I (via mevalonate)	13		0	0	0.01	1		10	0.368596	1.78384	1
Biological pathway	GABA synthesis, release, reuptake and degradation	17		0	0	0.01	1		10	0.368596	1.36436	1
Biological pathway	HIV-1 Transcription Elongation	41		0	0	0.01	1		10	0.368596	0.565906	1
Biological pathway	Bile acid and bile salt metabolism	27		0	0	0.01	1		9	0.331736	0.773393	1
Biological pathway	Cholesterol biosynthesis	20		0	0	0.01	1		9	0.331736	1.04395	1
Biological pathway	Steroid hormones	25		3	1.96078	4.94748	1		9	0.331736	0.83524	1
Biological pathway	Elongation arrest and recovery	31		0	0	0.01	1		10	0.368596	0.748397	1
Biological pathway	purine nucleotides degradation II (aerobic)	12		0	0	0.01	1		9	0.331736	1.73933	1
Biological pathway	Amine compound SLC transporters	29		0	0	0.01	1		10	0.368596	0.799993	1
Biological pathway	G alpha (i) signalling events	31		0	0	0.01	1		10	0.368596	0.748397	1
Biological pathway	Removal of aminoterminal propeptides from gamma-carboxylated proteins	10		2	1.30719	8.25455	1		10	0.368596	2.31846	0.3682
Biological pathway	HIV-1 elongation arrest and recovery	31		0	0	0.01	1		10	0.368596	0.748397	1
Biological pathway	Caspase-mediated cleavage of cytoskeletal proteins	11		0	0	0.01	1		10	0.368596	2.10788	1
Biological pathway	GABA receptor activation	36		0	0	0.01	1		10	0.368596	0.644482	1
Biological pathway	Pausing and recovery of HIV-1 elongation	31		0	0	0.01	1		10	0.368596	0.748397	1
Biological pathway	Golgi to ER Retrograde Transport	10		0	0	0.01	1		10	0.368596	2.31846	0.3682
Biological pathway	Signaling events mediated by HDAC Class III	39		0	0	0.01	1		10	0.368596	0.594919	1
Biological pathway	p75NTR recruits signalling complexes	13		0	0	0.01	1		10	0.368596	1.78384	1
Biological pathway	PAR4-mediated thrombin signaling events	15		1	0.653595	2.76613	1		10	0.368596	1.54616	1
Biological pathway	Signaling by TGF beta	13		1	0.653595	3.19136	1		9	0.331736	1.60564	1
Biological pathway	NRIF signals cell death from the nucleus	14		1	0.653595	2.96357	1		9	0.331736	1.49103	1
Biological pathway	gamma-glutamyl cycle	9		2	1.30719	9.17071	1		9	0.331736	2.31846	0.855276
Biological pathway	Metabolism of polyamines	15		0	0	0.01	1		9	0.331736	1.39169	1
Biological pathway	G alpha (s) signalling events	31		0	0	0.01	1		9	0.331736	0.673632	1
Biological pathway	Endosomal/Vacuolar pathway	9		0	0	0.01	1		9	0.331736	2.31846	0.855276
Biological pathway	IL12 signaling mediated by STAT4	29		1	0.653595	1.43122	1		9	0.331736	0.720074	1
Biological pathway	Destabilization of mRNA by KSRP	19		0	0	0.01	1		9	0.331736	1.09886	1
Biological pathway	Syndecan-3-mediated signaling events	17		1	0.653595	2.44089	1		9	0.331736	1.22806	1
Biological pathway	Regulation of Water Balance by Renal Aquaporins	24		0	0	0.01	1		9	0.331736	0.870027	1
Biological pathway	Tat-mediated HIV-1 elongation arrest and recovery	30		0	0	0.01	1		9	0.331736	0.696079	1
Biological pathway	Creation of C4 and C2 activators	9		0	0	0.01	1		9	0.331736	2.31846	0.855276
Biological pathway	Post-Elongation Processing of Intronless pre-mRNA	23		0	0	0.01	1		9	0.331736	0.907837	1
Biological pathway	Pausing and recovery of Tat-mediated HIV-1 elongation	30		0	0	0.01	1		9	0.331736	0.696079	1
Biological pathway	Kinesins	21		0	0	0.01	1		9	0.331736	0.994257	1
Biological pathway	guanosine nucleotides de novo biosynthesis	14		0	0	0.01	1		9	0.331736	1.49103	1
Biological pathway	SEMA3A-Plexin repulsion signaling by inhibiting Integrin adhesion	14		1	0.653595	2.96357	1		9	0.331736	1.49103	1
Biological pathway	NCAM1 interactions	23		0	0	0.01	1		9	0.331736	0.907837	1
Biological pathway	Dissolution of Fibrin Clot	10		1	0.653595	4.14781	1		9	0.331736	2.08685	1
Biological pathway	Signaling by BMP	19		0	0	0.01	1		9	0.331736	1.09886	1
Biological pathway	Folding of actin by CCT/TriC	9		0	0	0.01	1		9	0.331736	2.31846	0.855276
Biological pathway	Degradation of beta catenin	18		0	0	0.01	1		9	0.331736	1.15987	1
Biological pathway	Processing of Capped Intronless Pre-mRNA	23		0	0	0.01	1		9	0.331736	0.907837	1
Biological pathway	isoleucine degradation I	11		0	0	0.01	1		10	0.368596	2.10788	1
Biological pathway	Formation of ATP by chemiosmotic coupling	15		0	0	0.01	1		11	0.405455	1.70062	1
Biological pathway	FRS2-mediated cascade	15		0	0	0.01	1		11	0.405455	1.70062	1
Biological pathway	purine nucleotides de novo biosynthesis II	11		0	0	0.01	1		11	0.405455	2.31846	0.158479
Biological pathway	Formation of RNA Pol II elongation complex	42		0	0	0.01	1		11	0.405455	0.607624	1
Biological pathway	Sema3A PAK dependent Axon repulsion	15		0	0	0.01	1		11	0.405455	1.70062	1
Biological pathway	E2F transcription factor network	73		1	0.653595	0.568683	1		11	0.405455	0.349627	1
Biological pathway	Synthesis of substrates in N-glycan biosythesis	16		1	0.653595	2.59335	1		11	0.405455	1.5944	1
Biological pathway	Energy dependent regulation of mTOR by LKB1-AMPK	17		0	0	0.01	1		11	0.405455	1.50066	1
Biological pathway	Deadenylation of mRNA	22		1	0.653595	1.8864	1		11	0.405455	1.15976	1
Biological pathway	Glutamate Binding, Activation of AMPA Receptors and Synaptic Plasticity	21		1	0.653595	1.97618	1		11	0.405455	1.21496	1
Biological pathway	Trafficking of AMPA receptors	21		1	0.653595	1.97618	1		11	0.405455	1.21496	1
Biological pathway	Cell death signalling via NRAGE, NRIF and NADE	21		1	0.653595	1.97618	1		11	0.405455	1.21496	1
Biological pathway	Calmodulin induced events	25		0	0	0.01	1		11	0.405455	1.02064	1
Biological pathway	SHC-mediated signalling	13		0	0	0.01	1		11	0.405455	1.96205	1
Biological pathway	CaM pathway	25		0	0	0.01	1		11	0.405455	1.02064	1
Biological pathway	Alpha6 beta4 integrin-ligand interactions	11		1	0.653595	3.77108	1		11	0.405455	2.31846	0.158479
Biological pathway	Meiotic Recombination	42		0	0	0.01	1		11	0.405455	0.607624	1
Biological pathway	IL27-mediated signaling events	26		1	0.653595	1.59629	1		11	0.405455	0.981402	1
Biological pathway	Activated AMPK stimulates fatty-acid oxidation in muscle	18		0	0	0.01	1		11	0.405455	1.41734	1
Biological pathway	Signal amplification	16		0	0	0.01	1		11	0.405455	1.5944	1
Biological pathway	MAPK targets/ Nuclear events mediated by MAP kinases	21		0	0	0.01	1		11	0.405455	1.21496	1
Biological pathway	Mitochondrial tRNA aminoacylation	21		0	0	0.01	1		11	0.405455	1.21496	1
Biological pathway	valine degradation I	12		0	0	0.01	1		11	0.405455	2.12542	1
Biological pathway	Regulation of Glucokinase by Glucokinase Regulatory Protein	29		0	0	0.01	1		10	0.368596	0.799993	1
Biological pathway	NF-kB is activated and signals survival	13		0	0	0.01	1		10	0.368596	1.78384	1
Biological pathway	Signaling by Notch	21		2	1.30719	3.9328	1		10	0.368596	1.10461	1
Biological pathway	DARPP-32 events	18		0	0	0.01	1		10	0.368596	1.28861	1
Biological pathway	Aquaporin-mediated transport	27		0	0	0.01	1		10	0.368596	0.85923	1
Biological pathway	CRMPs in Sema3A signaling	16		0	0	0.01	1		10	0.368596	1.44958	1
Biological pathway	Tat-mediated elongation of the HIV-1 transcript	41		0	0	0.01	1		10	0.368596	0.565906	1
Biological pathway	Regulation of AMPK activity via LKB1	16		0	0	0.01	1		10	0.368596	1.44958	1
Biological pathway	Telomere Maintenance	49		0	0	0.01	1		10	0.368596	0.473532	1
Biological pathway	Triglyceride Biosynthesis	28		0	0	0.01	1		10	0.368596	0.828554	1
Biological pathway	Pausing and recovery of elongation	31		0	0	0.01	1		10	0.368596	0.748397	1
Biological pathway	SOS-mediated signalling	15		0	0	0.01	1		11	0.405455	1.70062	1
Biological pathway	FOXM1 transcription factor network	42		0	0	0.01	1		11	0.405455	0.607624	1
Biological pathway	S1P4 pathway	14		0	0	0.01	1		11	0.405455	1.822	1
Biological pathway	Formation of HIV-1 elongation complex in the absence of HIV-1 Tat	42		0	0	0.01	1		11	0.405455	0.607624	1
Biological pathway	RNA Polymerase II Transcription Elongation	42		0	0	0.01	1		11	0.405455	0.607624	1
Biological pathway	G-protein activation	13		0	0	0.01	1		10	0.368596	1.78384	1
Biological pathway	Activation of GABAB receptors	28		0	0	0.01	1		10	0.368596	0.828554	1
Biological pathway	GABA B receptor activation	28		0	0	0.01	1		10	0.368596	0.828554	1
Biological pathway	Ras activation uopn Ca2+ infux through NMDA receptor	17		0	0	0.01	1		10	0.368596	1.36436	1
Biological pathway	RNA Polymerase I Transcription	56		0	0	0.01	1		10	0.368596	0.414351	1
Biological pathway	Gamma-carboxylation, transport, and amino-terminal cleavage of proteins	12		2	1.30719	6.87994	1		10	0.368596	1.93237	1
Biological pathway	Amino acid synthesis and interconversion (transamination)	10		0	0	0.01	1		9	0.331736	2.08685	1
Biological pathway	IRAK1 recruits IKK complex upon TLR7/8 or 9 stimulation	10		0	0	0.01	1		8	0.294877	1.85523	1
Biological pathway	Nuclear Events (kinase and transcription factor activation)	15		0	0	0.01	1		8	0.294877	1.23723	1
Biological pathway	Interaction between L1 and Ankyrins	12		1	0.653595	3.45708	1		8	0.294877	1.54628	1
Biological pathway	Retrograde neurotrophin signalling	11		1	0.653595	3.77108	1		8	0.294877	1.68673	1
Biological pathway	Metabolism of nitric oxide	18		0	0	0.01	1		8	0.294877	1.03114	1
Biological pathway	Unblocking of NMDA receptor, glutamate binding and activation	11		0	0	0.01	1		8	0.294877	1.68673	1
Biological pathway	a4b7 Integrin signaling	9		3	1.96078	13.7332	1		7	0.258017	1.80382	1
Biological pathway	Tryptophan catabolism	11		0	0	0.01	1		7	0.258017	1.47615	1
Biological pathway	Sumoylation by RanBP2 regulates transcriptional repression	15		1	0.653595	2.76613	1		7	0.258017	1.08277	1
Biological pathway	Beta-oxidation of pristanoyl-CoA	8		0	0	0.01	1		7	0.258017	2.02902	1
Biological pathway	Role of Abl in Robo-Slit signaling	9		0	0	0.01	1		7	0.258017	1.80382	1
Biological pathway	Association of TriC/CCT with target proteins during biosynthesis	9		0	0	0.01	1		8	0.294877	2.06114	1
Biological pathway	Transport of gamma-carboxylated protein precursors from the endoplasmic reticulum to the Golgi apparatus	8		1	0.653595	5.18347	1		8	0.294877	2.31846	1
Biological pathway	N-glycan antennae elongation in the medial/trans-Golgi	12		0	0	0.01	1		8	0.294877	1.54628	1
Biological pathway	GP1b-IX-V activation signalling	9		0	0	0.01	1		8	0.294877	2.06114	1
Biological pathway	RNA Polymerase I Chain Elongation	48		0	0	0.01	1		8	0.294877	0.386813	1
Biological pathway	pentose phosphate pathway	10		0	0	0.01	1		8	0.294877	1.85523	1
Biological pathway	Viral dsRNA:TLR3:TRIF Complex Activates RIP1	13		0	0	0.01	1		8	0.294877	1.42743	1
Biological pathway	Receptor-ligand binding initiates the second proteolytic cleavage of Notch receptor	9		1	0.653595	4.60817	1		8	0.294877	2.06114	1
Biological pathway	eNOS activation and regulation	18		0	0	0.01	1		8	0.294877	1.03114	1
Biological pathway	Calnexin/calreticulin cycle	12		0	0	0.01	1		8	0.294877	1.54628	1
Biological pathway	3-phosphoinositide degradation	19		0	0	0.01	1		8	0.294877	0.976901	1
Biological pathway	ERK/MAPK targets	12		0	0	0.01	1		7	0.258017	1.35324	1
Biological pathway	NAD biosynthesis II (from tryptophan)	10		0	0	0.01	1		7	0.258017	1.62362	1
Biological pathway	S1P5 pathway	8		0	0	0.01	1		7	0.258017	2.02902	1
Biological pathway	Rap1 signalling	10		0	0	0.01	1		7	0.258017	1.62362	1
Biological pathway	Chemokine receptors bind chemokines	42		0	0	0.01	1		7	0.258017	0.38687	1
Biological pathway	Pyruvate metabolism	10		1	0.653595	4.14781	1		7	0.258017	1.62362	1
Biological pathway	Abortive elongation of HIV-1 transcript in the absence of Tat	23		0	0	0.01	1		7	0.258017	0.70632	1
Biological pathway	JNK (c-Jun kinases) phosphorylation and activation mediated by activated human TAK1	7		0	0	0.01	1		7	0.258017	2.31846	1
Biological pathway	Terminal pathway of complement	7		2	1.30719	11.7872	1		7	0.258017	2.31846	1
Biological pathway	Rapid glucocorticoid signaling	9		0	0	0.01	1		7	0.258017	1.80382	1
Biological pathway	PKA-mediated phosphorylation of CREB	20		0	0	0.01	1		7	0.258017	0.812215	1
Biological pathway	PKA activation	19		0	0	0.01	1		7	0.258017	0.85494	1
Biological pathway	GRB2:SOS provides linkage to MAPK signaling for Intergrins	10		1	0.653595	4.14781	1		7	0.258017	1.62362	1
Biological pathway	Synthesis, Secretion, and Deacylation of Ghrelin	16		0	0	0.01	1		7	0.258017	1.01514	1
Biological pathway	PKA activation in glucagon signalling	17		0	0	0.01	1		7	0.258017	0.955462	1
Biological pathway	Platelet sensitization by LDL	8		0	0	0.01	1		7	0.258017	2.02902	1
Biological pathway	Synthesis, Secretion, and Inactivation of Glucagon-like Peptide-1 (GLP-1)	18		0	0	0.01	1		7	0.258017	0.902411	1
Biological pathway	mRNA Capping	28		0	0	0.01	1		7	0.258017	0.580236	1
Biological pathway	cysteine biosynthesis III (mammalia)	8		0	0	0.01	1		7	0.258017	2.02902	1
Biological pathway	Sema4D mediated inhibition of cell attachment and migration	8		1	0.653595	5.18347	1		7	0.258017	2.02902	1
Biological pathway	Heme biosynthesis	7		0	0	0.01	1		7	0.258017	2.31846	1
Biological pathway	Nef Mediated CD4 Down-regulation	9		0	0	0.01	1		7	0.258017	1.80382	1
Biological pathway	p130Cas linkage to MAPK signaling for integrins	10		1	0.653595	4.14781	1		7	0.258017	1.62362	1
Biological pathway	Signaling mediated by p38-gamma and p38-delta	11		0	0	0.01	1		8	0.294877	1.68673	1
Biological pathway	S6K1-mediated signalling	11		0	0	0.01	1		8	0.294877	1.68673	1
Biological pathway	Circadian Clock	32		0	0	0.01	1		8	0.294877	0.580159	1
Biological pathway	Incretin Synthesis, Secretion, and Inactivation	21		0	0	0.01	1		8	0.294877	0.883907	1
Biological pathway	p38MAPK events	9		0	0	0.01	1		8	0.294877	2.06114	1
Biological pathway	Hormone-sensitive lipase (HSL)-mediated triacylglycerol hydrolysis	12		0	0	0.01	1		8	0.294877	1.54628	1
Biological pathway	mevalonate pathway I	10		0	0	0.01	1		8	0.294877	1.85523	1
Biological pathway	3-phosphoinositide biosynthesis	26		0	0	0.01	1		8	0.294877	0.71399	1
Biological pathway	Signal regulatory protein (SIRP) family interactions	11		0	0	0.01	1		8	0.294877	1.68673	1
Biological pathway	Phenylalanine and tyrosine catabolism	9		0	0	0.01	1		8	0.294877	2.06114	1
Biological pathway	mTORC1-mediated signalling	11		0	0	0.01	1		8	0.294877	1.68673	1
Biological pathway	Cyclin D associated events in G1	31		0	0	0.01	1		8	0.294877	0.598867	1
Biological pathway	CREB phosphorylation through the activation of CaMKII	15		0	0	0.01	1		9	0.331736	1.39169	1
Biological pathway	Double-Strand Break Repair	27		0	0	0.01	1		9	0.331736	0.773393	1
Biological pathway	Growth hormone receptor signaling	18		0	0	0.01	1		9	0.331736	1.15987	1
Biological pathway	N-glycan trimming in the ER and Calnexin/Calreticulin cycle	13		0	0	0.01	1		9	0.331736	1.60564	1
Biological pathway	PI3K/AKT activation	30		0	0	0.01	1		9	0.331736	0.696079	1
Biological pathway	PDGFR-alpha signaling pathway	21		0	0	0.01	1		9	0.331736	0.994257	1
Biological pathway	Phase 1 - Functionalization of compounds	60		0	0	0.01	1		9	0.331736	0.348098	1
Biological pathway	Purine catabolism	11		0	0	0.01	1		8	0.294877	1.68673	1
Biological pathway	Metabolism of porphyrins	10		0	0	0.01	1		9	0.331736	2.08685	1
Biological pathway	superpathway of D-myo-inositol (1,4,5)-trisphosphate metabolism	20		0	0	0.01	1		9	0.331736	1.04395	1
Biological pathway	RNA Polymerase I Promoter Clearance	54		0	0	0.01	1		9	0.331736	0.386768	1
Biological pathway	Extension of Telomeres	28		0	0	0.01	1		8	0.294877	0.663009	1
Biological pathway	Formation of tubulin folding intermediates by CCT/TriC	8		0	0	0.01	1		8	0.294877	2.31846	1
Biological pathway	Dual incision reaction in TC-NER	28		0	0	0.01	1		8	0.294877	0.663009	1
Biological pathway	Formation of transcription-coupled NER (TC-NER) repair complex	28		0	0	0.01	1		8	0.294877	0.663009	1
Biological pathway	NF-kB activation through FADD/RIP-1 pathway mediated by caspase-8 and -10	8		0	0	0.01	1		8	0.294877	2.31846	1
Biological pathway	Inflammasomes	17		0	0	0.01	1		8	0.294877	1.09176	1
Biological pathway	Peptide hormone biosynthesis	15		0	0	0.01	1		8	0.294877	1.23723	1
Biological pathway	Death Receptor Signalling	13		0	0	0.01	1		8	0.294877	1.42743	1
Biological pathway	Extrinsic Pathway for Apoptosis	13		0	0	0.01	1		8	0.294877	1.42743	1
Biological pathway	Gamma-carboxylation of protein precursors	9		1	0.653595	4.60817	1		8	0.294877	2.06114	1
Biological pathway	IRAK1 recruits IKK complex	10		0	0	0.01	1		8	0.294877	1.85523	1
Biological pathway	Activation of BH3-only proteins	17		0	0	0.01	1		8	0.294877	1.09176	1
Biological pathway	chondroitin sulfate biosynthesis	20		0	0	0.01	1		8	0.294877	0.92808	1
Biological pathway	tryptophan degradation III (eukaryotic)	9		0	0	0.01	1		8	0.294877	2.06114	1
Biological pathway	Sphingolipid metabolism	29		0	0	0.01	1		8	0.294877	0.640154	1
Biological pathway	mitochondrial fatty acid beta-oxidation of saturated fatty acids	8		0	0	0.01	1		8	0.294877	2.31846	1
Biological pathway	G1 Phase	31		0	0	0.01	1		8	0.294877	0.598867	1
Biological pathway	Fatty Acyl-CoA Biosynthesis	18		0	0	0.01	1		8	0.294877	1.03114	1
Biological pathway	Advanced glycosylation endproduct receptor signaling	9		0	0	0.01	1		8	0.294877	2.06114	1
Biological pathway	TAK1 activates NFkB by phosphorylation and activation of IKKs complex	11		0	0	0.01	1		8	0.294877	1.68673	1
Biological pathway	Glycogen breakdown (glycogenolysis)	14		1	0.653595	2.96357	1		8	0.294877	1.32554	1
Biological pathway	TRAF6 mediated NF-kB activation	13		0	0	0.01	1		8	0.294877	1.42743	1
Biological pathway	Atypical NF-kappaB pathway	14		0	0	0.01	1		8	0.294877	1.32554	1
Biological pathway	HIV-1 Nef: Negative effector of Fas and TNF-alpha	35		1	0.653595	1.18593	1		18	0.663472	1.19267	1
Biological pathway	CREB phosphorylation through the activation of Ras	28		0	0	0.01	1		18	0.663472	1.49074	1
Biological pathway	Nephrin/Neph1 signaling in the kidney podocyte	25		0	0	0.01	1		18	0.663472	1.66955	1
Biological pathway	Intrinsic Pathway for Apoptosis	31		1	0.653595	1.33891	1		18	0.663472	1.34652	1
Biological pathway	Aurora B signaling	41		1	0.653595	1.01243	1		18	0.663472	1.01818	1
Biological pathway	FOXA2 and FOXA3 transcription factor networks	43		1	0.653595	0.965347	1		17	0.626613	0.916927	1
Biological pathway	Platelet homeostasis	40		0	0	0.01	1		17	0.626613	0.985679	1
Biological pathway	Signaling events mediated by HDAC Class II	38		1	0.653595	1.09233	1		17	0.626613	1.03754	1
Biological pathway	Post-Elongation Processing of Intron-Containing pre-mRNA	34		0	0	0.01	1		17	0.626613	1.15957	1
Biological pathway	Insulin receptor recycling	28		0	0	0.01	1		17	0.626613	1.40796	1
Biological pathway	Activation of NMDA receptor upon glutamate binding and postsynaptic events	34		0	0	0.01	1		19	0.700332	1.29591	1
Biological pathway	Canonical NF-kappaB pathway	35		1	0.653595	1.18593	1		19	0.700332	1.2589	1
Biological pathway	PKB-mediated events	28		0	0	0.01	1		19	0.700332	1.57351	1
Biological pathway	Sema4D induced cell migration and growth-cone collapse	22		0	0	0.01	1		19	0.700332	2.00245	0.0593528
Biological pathway	VEGFR1 specific signals	29		0	0	0.01	1		19	0.700332	1.51927	1
Biological pathway	Purine metabolism	24		0	0	0.01	1		19	0.700332	1.83565	0.578645
Biological pathway	Transferrin endocytosis and recycling	27		1	0.653595	1.53719	1		18	0.663472	1.54593	1
Biological pathway	Presenilin action in Notch and Wnt signaling	46		1	0.653595	0.902403	1		18	0.663472	0.907531	1
Biological pathway	IL8- and CXCR1-mediated signaling events	28		0	0	0.01	1		18	0.663472	1.49074	1
Biological pathway	Post NMDA receptor activation events	34		0	0	0.01	1		19	0.700332	1.29591	1
Biological pathway	Golgi Associated Vesicle Biogenesis	27		1	0.653595	1.53719	1		19	0.700332	1.63176	1
Biological pathway	mRNA 3'-end processing	34		0	0	0.01	1		17	0.626613	1.15957	1
Biological pathway	Hexose transport	40		0	0	0.01	1		16	0.589753	0.927732	1
Biological pathway	glutathione-mediated detoxification	19		0	0	0.01	1		15	0.552893	1.83062	1
Biological pathway	Interleukin-3, 5 and GM-CSF signaling	29		0	0	0.01	1		16	0.589753	1.27951	1
Biological pathway	NOD1/2 Signaling Pathway	26		0	0	0.01	1		16	0.589753	1.42709	1
Biological pathway	Branched-chain amino acid catabolism	17		0	0	0.01	1		16	0.589753	2.18216	0.023621
Biological pathway	Initial triggering of complement	15		2	1.30719	5.50487	1		15	0.552893	2.31846	0.00542751
Biological pathway	Tie2 Signaling	18		0	0	0.01	1		15	0.552893	1.93227	0.946837
Biological pathway	Regulation of Lipid Metabolism by Peroxisome proliferator-activated receptor alpha (PPARalpha)	32		0	0	0.01	1		15	0.552893	1.08716	1
Biological pathway	Rev-mediated nuclear export of HIV-1 RNA	32		1	0.653595	1.29708	1		15	0.552893	1.08716	1
Biological pathway	Beta5 beta6 beta7 and beta8 integrin cell surface interactions	17		4	2.61438	9.69107	1		15	0.552893	2.04586	0.263448
Biological pathway	FOXA1 transcription factor network	44		3	1.96078	2.81156	1		15	0.552893	0.790732	1
Biological pathway	Negative regulators of RIG-I/MDA5 signaling	28		0	0	0.01	1		17	0.626613	1.40796	1
Biological pathway	Citric acid cycle (TCA cycle)	19		0	0	0.01	1		17	0.626613	2.07454	0.0606264
Biological pathway	Gluconeogenesis	20		0	0	0.01	1		17	0.626613	1.97087	0.240788
Biological pathway	Platelet Aggregation (Plug Formation)	29		2	1.30719	2.84826	1		17	0.626613	1.35943	1
Biological pathway	Regulation of IFNA signaling	38		1	0.653595	1.09233	1		17	0.626613	1.03754	1
Biological pathway	The role of Nef in HIV-1 replication and disease pathogenesis	27		0	0	0.01	1		17	0.626613	1.46009	1
Biological pathway	Regulation of retinoblastoma protein	66		1	0.653595	0.628989	1		16	0.589753	0.562317	1
Biological pathway	Interactions of Rev with host cellular proteins	33		2	1.30719	2.50312	1		16	0.589753	1.12446	1
Biological pathway	Common Pathway	16		3	1.96078	7.7287	1		16	0.589753	2.31846	0.00233361
Biological pathway	Signalling to RAS	21		0	0	0.01	1		17	0.626613	1.87706	0.754264
Biological pathway	Ras signaling in the CD4+ TCR pathway	42		1	0.653595	0.988326	1		16	0.589753	0.883565	1
Biological pathway	G alpha (q) signalling events	120		0	0	0.01	1		19	0.700332	0.367252	1
Biological pathway	ATF-2 transcription factor network	59		1	0.653595	0.703602	1		22	0.81091	0.864758	1
Biological pathway	PLC beta mediated events	39		0	0	0.01	1		22	0.81091	1.30811	1
Biological pathway	mRNA Splicing - Minor Pathway	42		0	0	0.01	1		22	0.81091	1.2147	1
Biological pathway	NOTCH	57		2	1.30719	1.44936	1		22	0.81091	0.895095	1
Biological pathway	Regulation of Telomerase	68		1	0.653595	0.610492	1		22	0.81091	0.750321	1
Biological pathway	TCR signaling	47		0	0	0.01	1		22	0.81091	1.0855	1
Biological pathway	Smooth Muscle Contraction	24		1	0.653595	1.72926	1		21	0.774051	2.02877	0.0142554
Biological pathway	Signalling to ERKs	30		0	0	0.01	1		21	0.774051	1.62316	1
Biological pathway	Osteopontin-mediated events	29		1	0.653595	1.43122	1		21	0.774051	1.67911	1
Biological pathway	ErbB4 signaling events	32		0	0	0.01	1		21	0.774051	1.52174	1
Biological pathway	Netrin-mediated signaling events	32		0	0	0.01	1		21	0.774051	1.52174	1
Biological pathway	G-protein mediated events	40		0	0	0.01	1		23	0.84777	1.33336	1
Biological pathway	Regulation of Insulin Secretion	48		1	0.653595	0.864811	1		23	0.84777	1.11118	1
Biological pathway	Insulin-mediated glucose transport	29		0	0	0.01	1		23	0.84777	1.83895	0.126055
Biological pathway	IL8- and CXCR2-mediated signaling events	34		0	0	0.01	1		23	0.84777	1.56859	1
Biological pathway	Interferon gamma signaling	47		3	1.96078	2.63213	1		23	0.84777	1.13482	1
Biological pathway	Metabolism of proteins	259		4	2.61438	0.636443	1		194	7.15076	1.73663	5.01266e-23
Biological pathway	Transport to the Golgi and subsequent modification	28		0	0	0.01	1		22	0.81091	1.82183	0.234784
Biological pathway	Iron uptake and transport	37		2	1.30719	2.23259	1		22	0.81091	1.3788	1
Biological pathway	PI3K Cascade	38		0	0	0.01	1		22	0.81091	1.34252	1
Biological pathway	Interleukin-2 signaling	28		1	0.653595	1.48231	1		22	0.81091	1.82183	0.234784
Biological pathway	Mitotic Prometaphase	99		1	0.653595	0.419347	1		21	0.774051	0.491979	1
Biological pathway	Nongenotropic Androgen signaling	26		0	0	0.01	1		20	0.737191	1.78364	0.792965
Biological pathway	MAP kinase activation in TLR cascade	30		0	0	0.01	1		19	0.700332	1.46864	1
Biological pathway	Reelin signaling pathway	29		2	1.30719	2.84826	1		20	0.737191	1.59919	1
Biological pathway	Deadenylation-dependent mRNA decay	46		1	0.653595	0.902403	1		20	0.737191	1.00831	1
Biological pathway	Activation of Chaperones by IRE1alpha	45		2	1.30719	1.83577	1		20	0.737191	1.03071	1
Biological pathway	EPO signaling pathway	34		0	0	0.01	1		19	0.700332	1.29591	1
Biological pathway	Metabolism of non-coding RNA	50		0	0	0.01	1		19	0.700332	0.881303	1
Biological pathway	mTOR signalling	27		0	0	0.01	1		19	0.700332	1.63176	1
Biological pathway	GPVI-mediated activation cascade	27		0	0	0.01	1		19	0.700332	1.63176	1
Biological pathway	CD28 co-stimulation	36		0	0	0.01	1		19	0.700332	1.22394	1
Biological pathway	snRNP Assembly	50		0	0	0.01	1		19	0.700332	0.881303	1
Biological pathway	Antigen Presentation: Folding, assembly and peptide loading of class I MHC	23		0	0	0.01	1		20	0.737191	2.01619	0.0291742
Biological pathway	Trk receptor signaling mediated by the MAPK pathway	34		0	0	0.01	1		20	0.737191	1.36408	1
Biological pathway	Meiosis	72		0	0	0.01	1		20	0.737191	0.64425	1
Biological pathway	Recycling pathway of L1	32		3	1.96078	3.86556	1		21	0.774051	1.52174	1
Biological pathway	Lissencephaly gene (LIS1) in neuronal migration and development	31		1	0.653595	1.33891	1		20	0.737191	1.49605	1
Biological pathway	S1P2 pathway	26		0	0	0.01	1		20	0.737191	1.78364	0.792965
Biological pathway	VEGFR3 signaling in lymphatic endothelium	25		3	1.96078	4.94748	1		20	0.737191	1.85495	0.307936
Biological pathway	Cleavage of Growing Transcript in the Termination Region	43		0	0	0.01	1		20	0.737191	1.07864	1
Biological pathway	RNA Polymerase II Transcription Termination	43		0	0	0.01	1		20	0.737191	1.07864	1
Biological pathway	Post-Elongation Processing of the Transcript	43		0	0	0.01	1		20	0.737191	1.07864	1
Biological pathway	Signaling mediated by p38-alpha and p38-beta	50		0	0	0.01	1		20	0.737191	0.927663	1
Biological pathway	G alpha (12/13) signalling events	21		0	0	0.01	1		15	0.552893	1.65636	1
Biological pathway	Biosynthesis of the N-glycan precursor (dolichol lipid-linked oligosaccharide, LLO) and transfer to a nascent protein	30		1	0.653595	1.38352	1		12	0.442315	0.927848	1
Biological pathway	Metabolism of steroid hormones and vitamins A and D	32		3	1.96078	3.86556	1		12	0.442315	0.869876	1
Biological pathway	Calcineurin-regulated NFAT-dependent transcription in lymphocytes	49		1	0.653595	0.847165	1		13	0.479174	0.61545	1
Biological pathway	Spry regulation of FGF signaling	16		1	0.653595	2.59335	1		13	0.479174	1.88402	1
Biological pathway	HIF-2-alpha transcription factor network	34		1	0.653595	1.2208	1		13	0.479174	0.886892	1
Biological pathway	JNK signaling in the CD4+ TCR pathway	42		1	0.653595	0.988326	1		12	0.442315	0.662812	1
Biological pathway	Ca-dependent events	27		0	0	0.01	1		12	0.442315	1.0309	1
Biological pathway	p75NTR signals via NF-kB	16		0	0	0.01	1		12	0.442315	1.73921	1
Biological pathway	Amino acid and oligopeptide SLC transporters	48		0	0	0.01	1		12	0.442315	0.579978	1
Biological pathway	Regulation of Insulin Secretion by Glucagon-like Peptide-1	16		1	0.653595	2.59335	1		12	0.442315	1.73921	1
Biological pathway	Post-translational modification: gamma carboxylation and hypusine formation	14		2	1.30719	5.89779	1		12	0.442315	1.98749	1
Biological pathway	Transport of the SLBP independent Mature mRNA	32		0	0	0.01	1		13	0.479174	0.942305	1
Biological pathway	Export of Viral Ribonucleoproteins from Nucleus	31		1	0.653595	1.33891	1		13	0.479174	0.972692	1
Biological pathway	Transcription of the HIV genome	60		0	0	0.01	1		13	0.479174	0.502636	1
Biological pathway	Neurotransmitter Release Cycle	26		0	0	0.01	1		13	0.479174	1.15968	1
Biological pathway	Signalling to p38 via RIT and RIN	16		0	0	0.01	1		13	0.479174	1.88402	1
Biological pathway	Negative regulation of FGFR signaling	17		1	0.653595	2.44089	1		13	0.479174	1.77326	1
Biological pathway	PLC-gamma1 signalling	30		0	0	0.01	1		13	0.479174	1.0051	1
Biological pathway	Nuclear import of Rev protein	30		1	0.653595	1.38352	1		13	0.479174	1.0051	1
Biological pathway	SHC-related events	16		0	0	0.01	1		13	0.479174	1.88402	1
Biological pathway	GRB2 events in EGFR signaling	15		1	0.653595	2.76613	1		13	0.479174	2.00954	1
Biological pathway	Vpr-mediated nuclear import of PICs	31		0	0	0.01	1		12	0.442315	0.897927	1
Biological pathway	Meiotic Synapsis	47		0	0	0.01	1		12	0.442315	0.592315	1
Biological pathway	GAB1 signalosome	32		1	0.653595	1.29708	1		12	0.442315	0.869876	1
Biological pathway	Cell-extracellular matrix interactions	16		1	0.653595	2.59335	1		12	0.442315	1.73921	1
Biological pathway	DAG and IP3 signaling	27		0	0	0.01	1		12	0.442315	1.0309	1
Biological pathway	Retinoic acid receptors-mediated signaling	47		1	0.653595	0.883207	1		12	0.442315	0.592315	1
Biological pathway	Netrin mediated repulsion signals	15		1	0.653595	2.76613	1		11	0.405455	1.70062	1
Biological pathway	Platelet Adhesion to exposed collagen	13		2	1.30719	6.35112	1		11	0.405455	1.96205	1
Biological pathway	TCA cycle variation III (eukaryotic)	13		0	0	0.01	1		11	0.405455	1.96205	1
Biological pathway	Peroxisomal lipid metabolism	20		0	0	0.01	1		12	0.442315	1.39154	1
Biological pathway	IL2 signaling events mediated by STAT5	28		1	0.653595	1.48231	1		11	0.405455	0.911327	1
Biological pathway	Regulation of Insulin-like Growth Factor (IGF) Activity by Insulin-like Growth Factor Binding Proteins (IGFBPs)	14		1	0.653595	2.96357	1		12	0.442315	1.98749	1
Biological pathway	Transport of Ribonucleoproteins into the Host Nucleus	29		1	0.653595	1.43122	1		12	0.442315	0.959832	1
Biological pathway	Phospholipase C-mediated cascade	27		0	0	0.01	1		12	0.442315	1.0309	1
Biological pathway	Synthesis and interconversion of nucleotide di- and triphosphates	16		0	0	0.01	1		12	0.442315	1.73921	1
Biological pathway	Post-chaperonin tubulin folding pathway	12		0	0	0.01	1		12	0.442315	2.31846	0.068197
Biological pathway	Lysosome Vesicle Biogenesis	15		1	0.653595	2.76613	1		12	0.442315	1.85508	1
Biological pathway	NEP/NS2 Interacts with the Cellular Export Machinery	29		1	0.653595	1.43122	1		12	0.442315	0.959832	1
Biological pathway	Pyrimidine metabolism	22		0	0	0.01	1		12	0.442315	1.26509	1
Biological pathway	heparan sulfate biosynthesis (late stages)	16		0	0	0.01	1		12	0.442315	1.73921	1
Biological pathway	Transcription-coupled NER (TC-NER)	44		0	0	0.01	1		12	0.442315	0.632691	1
Biological pathway	Thrombin signalling through proteinase activated receptors (PARs)	17		1	0.653595	2.44089	1		12	0.442315	1.63696	1
Biological pathway	Ion channel transport	46		0	0	0.01	1		13	0.479174	0.655579	1
Biological pathway	Glucose transport	38		0	0	0.01	1		14	0.516034	0.854555	1
Biological pathway	Chromosome Maintenance	69		0	0	0.01	1		14	0.516034	0.47068	1
Biological pathway	E-cadherin signaling in keratinocytes	21		1	0.653595	1.97618	1		15	0.552893	1.65636	1
Biological pathway	fatty acid beta-oxidation I	19		1	0.653595	2.18409	1		15	0.552893	1.83062	1
Biological pathway	Class B/2 (Secretin family receptors)	47		2	1.30719	1.75767	1		15	0.552893	0.74027	1
Biological pathway	EGFR interacts with phospholipase C-gamma	29		1	0.653595	1.43122	1		14	0.516034	1.11967	1
Biological pathway	Myogenesis	24		1	0.653595	1.72926	1		14	0.516034	1.35284	1
Biological pathway	Prolonged ERK activation events	20		0	0	0.01	1		14	0.516034	1.62327	1
Biological pathway	Other semaphorin interactions	16		1	0.653595	2.59335	1		14	0.516034	2.02884	0.543741
Biological pathway	CDO in myogenesis	24		1	0.653595	1.72926	1		14	0.516034	1.35284	1
Biological pathway	Frs2-mediated activation	19		0	0	0.01	1		14	0.516034	1.70866	1
Biological pathway	Chaperonin-mediated protein folding	16		0	0	0.01	1		15	0.552893	2.17365	0.0518359
Biological pathway	EPHA2 forward signaling	19		1	0.653595	2.18409	1		15	0.552893	1.83062	1
Biological pathway	Glucagon signaling in metabolic regulation	33		0	0	0.01	1		15	0.552893	1.05423	1
Biological pathway	Signaling events mediated by PRL	23		2	1.30719	3.59096	1		15	0.552893	1.51239	1
Biological pathway	Downstream TCR signaling	32		0	0	0.01	1		15	0.552893	1.08716	1
Biological pathway	Striated Muscle Contraction	30		1	0.653595	1.38352	1		15	0.552893	1.15962	1
Biological pathway	Nucleotide Excision Repair	49		0	0	0.01	1		15	0.552893	0.710061	1
Biological pathway	heparan sulfate biosynthesis	23		0	0	0.01	1		15	0.552893	1.51239	1
Biological pathway	Cooperation of Prefoldin and TriC/CCT in actin and tubulin folding	15		0	0	0.01	1		15	0.552893	2.31846	0.00542751
Biological pathway	Signaling by Robo receptor	23		0	0	0.01	1		15	0.552893	1.51239	1
Biological pathway	Interactions of Vpr with host cellular proteins	34		0	0	0.01	1		15	0.552893	1.02323	1
Biological pathway	Prefoldin mediated transfer of substrate to CCT/TriC	14		0	0	0.01	1		14	0.516034	2.31846	0.0126206
Biological pathway	CD28 dependent Vav1 pathway	18		0	0	0.01	1		13	0.479174	1.6748	1
Biological pathway	BARD1 signaling events	29		0	0	0.01	1		13	0.479174	1.03975	1
Biological pathway	Mitochondrial Fatty Acid Beta-Oxidation	14		0	0	0.01	1		13	0.479174	2.15298	0.2467
Biological pathway	Cellular roles of Anthrax toxin	22		2	1.30719	3.75411	1		14	0.516034	1.47577	1
Biological pathway	Arf1 pathway	20		0	0	0.01	1		14	0.516034	1.62327	1
Biological pathway	colanic acid building blocks biosynthesis	13		1	0.653595	3.19136	1		13	0.479174	2.31846	0.0293406
Biological pathway	Ion transport by P-type ATPases	29		0	0	0.01	1		13	0.479174	1.03975	1
Biological pathway	Transport of the SLBP Dependant Mature mRNA	33		0	0	0.01	1		13	0.479174	0.913759	1
Biological pathway	RNA Polymerase II Pre-transcription Events	58		0	0	0.01	1		13	0.479174	0.519965	1
Biological pathway	Nef-mediates down modulation of cell surface receptors by recruiting them to clathrin adapters	20		0	0	0.01	1		13	0.479174	1.50741	1
Biological pathway	Chylomicron-mediated lipid transport	16		1	0.653595	2.59335	1		13	0.479174	1.88402	1
Biological pathway	SHC1 events in EGFR signaling	16		1	0.653595	2.59335	1		14	0.516034	2.02884	0.543741
Biological pathway	Transcriptional Regulation of White Adipocyte Differentiation	69		1	0.653595	0.601646	1		14	0.516034	0.47068	1
Biological pathway	ARMS-mediated activation	18		0	0	0.01	1		14	0.516034	1.80353	1
Biological pathway	superpathway of methionine degradation	17		0	0	0.01	1		14	0.516034	1.90956	1
Biological pathway	superpathway of cholesterol biosynthesis	25		0	0	0.01	1		14	0.516034	1.29875	1
Biological pathway	Transport of Mature mRNAs Derived from Intronless Transcripts	36		0	0	0.01	1		14	0.516034	0.902017	1
Biological pathway	Glutathione conjugation	15		0	0	0.01	1		14	0.516034	2.164	0.113324
Biological pathway	Integrin alphaIIb beta3 signaling	20		1	0.653595	2.07494	1		14	0.516034	1.62327	1
Biological pathway	Transport of Mature mRNA Derived from an Intronless Transcript	35		0	0	0.01	1		14	0.516034	0.927782	1
Biological pathway	p38 signaling mediated by MAPKAP kinases	21		0	0	0.01	1		14	0.516034	1.54601	1
Biological pathway	RNA Polymerase I, RNA Polymerase III, and Mitochondrial Transcription	92		0	0	0.01	1		14	0.516034	0.353023	1
GO: Cellular component	Extracellular	1825		147	46.6667	3.72143	1.56836e-48		1105	20.5581	1.63936	1.16122e-103
GO: Cellular component	Exosomes	2043		149	47.3016	3.36956	8.01633e-44		1677	31.2	2.22248	0
GO: Cellular component	Lysosome	1620		127	40.3175	3.622	7.04812e-39		1238	23.0326	2.06909	3.40864e-257
GO: Cellular component	Extracellular region	442		67	21.2698	7.00384	5.33201e-35		286	5.32093	1.75195	2.19591e-30
GO: Cellular component	Extracellular space	404		58	18.4127	6.63345	1.66897e-28		274	5.09767	1.83632	2.01829e-34
GO: Cellular component	Extracellular matrix	120		29	9.20635	11.1676	1.09949e-19		102	1.89767	2.30144	1.09013e-24
GO: Cellular component	Plasma membrane	3479		150	47.619	1.99202	1.34146e-17		1619	30.1209	1.25999	8.08238e-38
GO: Cellular component	Membrane	350		32	10.1587	4.22507	4.29743e-09		213	3.96279	1.64776	2.86898e-17
GO: Cellular component	Platelet alpha granule lumen	35		8	2.53968	10.5699	0.000488967		31	0.576744	2.39819	2.59823e-07
GO: Cellular component	Integral to plasma membrane	934		42	13.3333	2.07792	0.00399093		390	7.25581	1.13057	0.757001
GO: Cellular component	External side of plasma membrane	35		7	2.22222	9.25027	0.00652099		21	0.390698	1.62483	1
GO: Cellular component	Stored secretory granule	19		5	1.5873	12.1754	0.0326928		12	0.223256	1.71054	1
GO: Cellular component	Zymogen granule	34		6	1.90476	8.16387	0.062		28	0.52093	2.22987	5.61669e-05
GO: Cellular component	Cell surface	205		14	4.44444	3.15712	0.120036		124	2.30698	1.63778	3.841e-09
GO: Cellular component	Endoplasmic reticulum	1104		42	13.3333	1.75796	0.188925		480	8.93023	1.1772	0.00156287
GO: Cellular component	Fibrinogen complex	7		3	0.952381	19.837	0.258392		7	0.130233	2.70753	0.733208
GO: Cellular component	Collagen type VI	2		2	0.634921	46.1986	0.366169		2	0.0372093	2.70753	1
GO: Cellular component	Proteinaceous extracellular matrix	70		7	2.22222	4.6258	0.608895		48	0.893023	1.85671	5.72823e-05
GO: Cellular component	Nucleus	5847		71	22.5397	0.561066	1		1782	33.1535	0.825182	1
GO: Cellular component	Cytoplasm	5684		94	29.8413	0.764096	1		2729	50.7721	1.29994	2.11163e-105
GO: Cellular component	Aggresome	6		0	0	0.01	1		1	0.0186047	0.455009	1
GO: Cellular component	Chromatin silencing complex	5		0	0	0.01	1		1	0.0186047	0.54583	1
GO: Cellular component	Troponin complex	8		0	0	0.01	1		1	0.0186047	0.341399	1
GO: Cellular component	Serine C-palmitoyltransferase complex	5		0	0	0.01	1		1	0.0186047	0.54583	1
GO: Cellular component	SWI/SNF complex	13		0	0	0.01	1		1	0.0186047	0.210193	1
GO: Cellular component	Vacuolar proton-transporting V-type ATPase, V1 domain	1		0	0	0.01	1		1	0.0186047	2.70753	1
GO: Cellular component	U4/U6 snRNP	3		0	0	0.01	1		1	0.0186047	0.908507	1
GO: Cellular component	Methionine adenosyltransferase complex	1		0	0	0.01	1		1	0.0186047	2.70753	1
GO: Cellular component	AMP-activated protein kinase complex	1		0	0	0.01	1		1	0.0186047	2.70753	1
GO: Cellular component	Dendritic shaft	1		0	0	0.01	1		1	0.0186047	2.70753	1
GO: Cellular component	Dendrite cytoplasm	1		0	0	0.01	1		1	0.0186047	2.70753	1
GO: Cellular component	Outer kinetochore of condensed chromosome	8		0	0	0.01	1		1	0.0186047	0.341399	1
GO: Cellular component	Nuclear lumen	2		0	0	0.01	1		1	0.0186047	1.3605	1
GO: Cellular component	Collagen type II	1		0	0	0.01	1		1	0.0186047	2.70753	1
GO: Cellular component	Nonmotile primary cilium	3		0	0	0.01	1		1	0.0186047	0.908507	1
GO: Cellular component	Preribosome	1		0	0	0.01	1		1	0.0186047	2.70753	1
GO: Cellular component	Intrinsic to internal side of plasma membrane	3		0	0	0.01	1		1	0.0186047	0.908507	1
GO: Cellular component	Mitochondrial respiratory chain complex III	3		0	0	0.01	1		1	0.0186047	0.908507	1
GO: Cellular component	U12-type spliceosomal complex	9		0	0	0.01	1		1	0.0186047	0.303508	1
GO: Cellular component	Ku70:Ku80 complex	2		0	0	0.01	1		2	0.0372093	2.70753	1
GO: Cellular component	Presynaptic membrane	5		0	0	0.01	1		2	0.0372093	1.08626	1
GO: Cellular component	Signalosome	3		0	0	0.01	1		2	0.0372093	1.80802	1
GO: Cellular component	Intracellular ferritin complex	2		0	0	0.01	1		2	0.0372093	2.70753	1
GO: Cellular component	Sin3 complex	7		0	0	0.01	1		2	0.0372093	0.776339	1
GO: Cellular component	UBC13-MMS2 complex	2		0	0	0.01	1		2	0.0372093	2.70753	1
GO: Cellular component	Lipopolysaccharide receptor complex	5		0	0	0.01	1		2	0.0372093	1.08626	1
GO: Cellular component	Insulin receptor complex	2		0	0	0.01	1		2	0.0372093	2.70753	1
GO: Cellular component	Complement component C1 complex	2		0	0	0.01	1		2	0.0372093	2.70753	1
GO: Cellular component	Activin A complex	1		0	0	0.01	1		1	0.0186047	2.70753	1
GO: Cellular component	Mitochondrial pyruvate dehydrogenase complex	1		0	0	0.01	1		1	0.0186047	2.70753	1
GO: Cellular component	mRNA cleavage factor complex	2		0	0	0.01	1		1	0.0186047	1.3605	1
GO: Cellular component	Mitochondrial sorting and assembly machinery complex	1		0	0	0.01	1		1	0.0186047	2.70753	1
GO: Cellular component	Activin responsive factor complex	3		0	0	0.01	1		1	0.0186047	0.908507	1
GO: Cellular component	Telomerase holoenzyme complex	6		0	0	0.01	1		1	0.0186047	0.455009	1
GO: Cellular component	Polysomal ribosome	4		0	0	0.01	1		2	0.0372093	1.35714	1
GO: Cellular component	Pore complex	3		0	0	0.01	1		1	0.0186047	0.908507	1
GO: Cellular component	Anaphase-promoting complex	18		0	0	0.01	1		1	0.0186047	0.151838	1
GO: Cellular component	Hemidesmosome	2		0	0	0.01	1		1	0.0186047	1.3605	1
GO: Cellular component	H zone	1		0	0	0.01	1		1	0.0186047	2.70753	1
GO: Cellular component	Others(granules of neutrophils)	1		0	0	0.01	1		1	0.0186047	2.70753	1
GO: Cellular component	External side of mitochondrial outer membrane	1		0	0	0.01	1		1	0.0186047	2.70753	1
GO: Cellular component	Chylomicron remnant	1		0	0	0.01	1		1	0.0186047	2.70753	1
GO: Cellular component	PCNA-p21 complex	2		0	0	0.01	1		1	0.0186047	1.3605	1
GO: Cellular component	U4 snRNP	2		0	0	0.01	1		1	0.0186047	1.3605	1
GO: Cellular component	Pericentriolar material	5		0	0	0.01	1		1	0.0186047	0.54583	1
GO: Cellular component	Large ribosomal subunit	1		0	0	0.01	1		1	0.0186047	2.70753	1
GO: Cellular component	Activin receptor complex	2		0	0	0.01	1		1	0.0186047	1.3605	1
GO: Cellular component	Actomyosin, actin part	1		0	0	0.01	1		1	0.0186047	2.70753	1
GO: Cellular component	APC-Axin-1-beta-catenin complex	3		0	0	0.01	1		1	0.0186047	0.908507	1
GO: Cellular component	Phosphorylase kinase complex	2		0	0	0.01	1		1	0.0186047	1.3605	1
GO: Cellular component	Striated muscle thick filament	2		0	0	0.01	1		1	0.0186047	1.3605	1
GO: Cellular component	Rough microsome	1		0	0	0.01	1		1	0.0186047	2.70753	1
GO: Cellular component	Acrosome	11		0	0	0.01	1		1	0.0186047	0.248375	1
GO: Cellular component	Gamma-catenin-TCF7L2 complex	1		0	0	0.01	1		1	0.0186047	2.70753	1
GO: Cellular component	Interleukin-5 receptor complex	1		0	0	0.01	1		1	0.0186047	2.70753	1
GO: Cellular component	Smooth microsome	1		0	0	0.01	1		1	0.0186047	2.70753	1
GO: Cellular component	Collagen type XIV	1		0	0	0.01	1		1	0.0186047	2.70753	1
GO: Cellular component	SPOTS complex	2		0	0	0.01	1		1	0.0186047	1.3605	1
GO: Cellular component	Motile secondary cilium	4		0	0	0.01	1		1	0.0186047	0.681947	1
GO: Cellular component	Astral microtubule	1		0	0	0.01	1		1	0.0186047	2.70753	1
GO: Cellular component	DNA replication factor C complex	6		0	0	0.01	1		1	0.0186047	0.455009	1
GO: Cellular component	THO complex	5		0	0	0.01	1		1	0.0186047	0.54583	1
GO: Cellular component	Nuclear envelope lumen	1		0	0	0.01	1		1	0.0186047	2.70753	1
GO: Cellular component	DNA-dependent protein kinase-DNA ligase 4 complex	4		0	0	0.01	1		1	0.0186047	0.681947	1
GO: Cellular component	Golgi-associated vesicle membrane	5		0	0	0.01	1		1	0.0186047	0.54583	1
GO: Cellular component	Laminin-2 complex	1		0	0	0.01	1		1	0.0186047	2.70753	1
GO: Cellular component	Chromatin remodeling complex	8		0	0	0.01	1		1	0.0186047	0.341399	1
GO: Cellular component	Intrinsic to endosome membrane	1		0	0	0.01	1		1	0.0186047	2.70753	1
GO: Cellular component	Integrator complex	13		0	0	0.01	1		1	0.0186047	0.210193	1
GO: Cellular component	Juxtaparanode region of axon	1		0	0	0.01	1		1	0.0186047	2.70753	1
GO: Cellular component	Mitochondrial part	2		0	0	0.01	1		1	0.0186047	1.3605	1
GO: Cellular component	Holo TFIIH complex	11		0	0	0.01	1		1	0.0186047	0.248375	1
GO: Cellular component	Golgi trans cisterna	3		0	0	0.01	1		1	0.0186047	0.908507	1
GO: Cellular component	Microtubule plus end	1		0	0	0.01	1		1	0.0186047	2.70753	1
GO: Cellular component	Striated myosin muscle thick filament	2		0	0	0.01	1		1	0.0186047	1.3605	1
GO: Cellular component	Melanosome	7		0	0	0.01	1		2	0.0372093	0.776339	1
GO: Cellular component	Eukaryotic translation initiation factor 2 complex	2		0	0	0.01	1		2	0.0372093	2.70753	1
GO: Cellular component	Weibel-Palade body	2		0	0	0.01	1		2	0.0372093	2.70753	1
GO: Cellular component	Extrinsic to internal side of plasma membrane	4		0	0	0.01	1		2	0.0372093	1.35714	1
GO: Cellular component	A band	4		0	0	0.01	1		2	0.0372093	1.35714	1
GO: Cellular component	Dendritic spine	5		0	0	0.01	1		2	0.0372093	1.08626	1
GO: Cellular component	Collagen type I	2		1	0.31746	23.2142	1		2	0.0372093	2.70753	1
GO: Cellular component	Spectrin-associated cytoskeleton	5		0	0	0.01	1		2	0.0372093	1.08626	1
GO: Cellular component	Calcineurin complex	2		0	0	0.01	1		2	0.0372093	2.70753	1
GO: Cellular component	Nuclear telomere cap complex	8		0	0	0.01	1		2	0.0372093	0.679418	1
GO: Cellular component	ESC/E(Z) complex	9		0	0	0.01	1		2	0.0372093	0.604011	1
GO: Cellular component	Gamma-tubulin complex	6		0	0	0.01	1		2	0.0372093	0.905514	1
GO: Cellular component	Nuclear lamina	4		0	0	0.01	1		2	0.0372093	1.35714	1
GO: Cellular component	CUL4 RING ubiquitin ligase complex	11		0	0	0.01	1		2	0.0372093	0.494291	1
GO: Cellular component	Recycling endosome membrane	7		0	0	0.01	1		2	0.0372093	0.776339	1
GO: Cellular component	Nuclear ubiquitin ligase complex	2		0	0	0.01	1		2	0.0372093	2.70753	1
GO: Cellular component	Chromatin assembly complex	6		0	0	0.01	1		2	0.0372093	0.905514	1
GO: Cellular component	Chromaffin granule	3		0	0	0.01	1		2	0.0372093	1.80802	1
GO: Cellular component	U5 snRNP	6		0	0	0.01	1		2	0.0372093	0.905514	1
GO: Cellular component	Axonemal dynein complex	10		0	0	0.01	1		2	0.0372093	0.54367	1
GO: Cellular component	Membrane attack complex	2		1	0.31746	23.2142	1		2	0.0372093	2.70753	1
GO: Cellular component	Vesicle	4		1	0.31746	11.636	1		2	0.0372093	1.35714	1
GO: Cellular component	Annulate lamellae	2		1	0.31746	23.2142	1		2	0.0372093	2.70753	1
GO: Cellular component	Ubiquitin conjugating enzyme complex	3		0	0	0.01	1		2	0.0372093	1.80802	1
GO: Cellular component	Polar microtubule	4		1	0.31746	11.636	1		2	0.0372093	1.35714	1
GO: Cellular component	Lamellipodium membrane	2		1	0.31746	23.2142	1		2	0.0372093	2.70753	1
GO: Cellular component	Collagen	4		1	0.31746	11.636	1		2	0.0372093	1.35714	1
GO: Cellular component	Myofibril	5		0	0	0.01	1		2	0.0372093	1.08626	1
GO: Cellular component	Anchored to external side of plasma membrane	3		1	0.31746	15.5018	1		2	0.0372093	1.80802	1
GO: Cellular component	Fibrillar collagen	2		1	0.31746	23.2142	1		2	0.0372093	2.70753	1
GO: Cellular component	Mediator complex	23		0	0	0.01	1		2	0.0372093	0.236512	1
GO: Cellular component	Clathrin-coated endocytic vesicle	3		1	0.31746	15.5018	1		2	0.0372093	1.80802	1
GO: Cellular component	Voltage-gated potassium channel complex	42		0	0	0.01	1		2	0.0372093	0.129544	1
GO: Cellular component	Nuclear outer membrane	7		0	0	0.01	1		2	0.0372093	0.776339	1
GO: Cellular component	Synaptosome	3		0	0	0.01	1		2	0.0372093	1.80802	1
GO: Cellular component	Histone methyltransferase complex	11		0	0	0.01	1		2	0.0372093	0.494291	1
GO: Cellular component	Cortical microtubule cytoskeleton	2		0	0	0.01	1		2	0.0372093	2.70753	1
GO: Cellular component	Tubulin complex	2		0	0	0.01	1		2	0.0372093	2.70753	1
GO: Cellular component	Tertiary granule	2		0	0	0.01	1		2	0.0372093	2.70753	1
GO: Cellular component	Sarcoplasm	3		0	0	0.01	1		2	0.0372093	1.80802	1
GO: Cellular component	Cul3-RING ubiquitin ligase complex	9		1	0.31746	5.17875	1		2	0.0372093	0.604011	1
GO: Cellular component	Autophagic vacuole membrane	3		0	0	0.01	1		2	0.0372093	1.80802	1
GO: Cellular component	Interleukin-1 receptor complex	3		0	0	0.01	1		2	0.0372093	1.80802	1
GO: Cellular component	Angiogenin-PRI complex	2		0	0	0.01	1		2	0.0372093	2.70753	1
GO: Cellular component	Mitochondrial proton-transporting ATP synthase complex, catalytic core F(1)	2		0	0	0.01	1		2	0.0372093	2.70753	1
GO: Cellular component	Plasma membrane part	2		0	0	0.01	1		2	0.0372093	2.70753	1
GO: Cellular component	Actomyosin contractile ring	3		0	0	0.01	1		2	0.0372093	1.80802	1
GO: Cellular component	Collagen type IX	3		0	0	0.01	1		2	0.0372093	1.80802	1
GO: Cellular component	Striated muscle thin filament	4		1	0.31746	11.636	1		2	0.0372093	1.35714	1
GO: Cellular component	Integral to mitochondrial outer membrane	6		0	0	0.01	1		2	0.0372093	0.905514	1
GO: Cellular component	Cytoplasmic cyclin-dependent protein kinase holoenzyme complex	2		0	0	0.01	1		2	0.0372093	2.70753	1
GO: Cellular component	Phagocytic vesicle membrane	3		0	0	0.01	1		2	0.0372093	1.80802	1
GO: Cellular component	Fibril	3		0	0	0.01	1		2	0.0372093	1.80802	1
GO: Cellular component	Intrinsic to membrane	3		0	0	0.01	1		2	0.0372093	1.80802	1
GO: Cellular component	Protein-DNA complex	5		0	0	0.01	1		2	0.0372093	1.08626	1
GO: Cellular component	Spindle midzone	4		0	0	0.01	1		2	0.0372093	1.35714	1
GO: Cellular component	Integral to peroxisomal membrane	11		0	0	0.01	1		2	0.0372093	0.494291	1
GO: Cellular component	I-kappaB/NF-kappaB complex	3		0	0	0.01	1		2	0.0372093	1.80802	1
GO: Cellular component	Transcription factor TFTC complex	14		0	0	0.01	1		2	0.0372093	0.388447	1
GO: Cellular component	Multivesicular body	4		0	0	0.01	1		2	0.0372093	1.35714	1
GO: Cellular component	Cell body fiber	2		0	0	0.01	1		2	0.0372093	2.70753	1
GO: Cellular component	Inhibin-betaglycan-ActRII complex	3		0	0	0.01	1		2	0.0372093	1.80802	1
GO: Cellular component	Nuclear chromatin	10		0	0	0.01	1		2	0.0372093	0.54367	1
GO: Cellular component	Clathrin-coated endocytic vesicle membrane	2		0	0	0.01	1		2	0.0372093	2.70753	1
GO: Cellular component	Nuclear heterochromatin	5		0	0	0.01	1		2	0.0372093	1.08626	1
GO: Cellular component	Photoreceptor inner segment	4		0	0	0.01	1		2	0.0372093	1.35714	1
GO: Cellular component	Integral to mitochondrial inner membrane	3		0	0	0.01	1		2	0.0372093	1.80802	1
GO: Cellular component	Cytoplasmic part	8		0	0	0.01	1		2	0.0372093	0.679418	1
GO: Cellular component	Small nucleolar ribonucleoprotein complex	8		0	0	0.01	1		2	0.0372093	0.679418	1
GO: Cellular component	Lamin fiLament	3		0	0	0.01	1		2	0.0372093	1.80802	1
GO: Cellular component	U6 snRNP	2		0	0	0.01	1		2	0.0372093	2.70753	1
GO: Cellular component	AP-1 adaptor complex	5		0	0	0.01	1		2	0.0372093	1.08626	1
GO: Cellular component	T cell receptor complex	12		0	0	0.01	1		2	0.0372093	0.453134	1
GO: Cellular component	Prefoldin complex	2		0	0	0.01	1		2	0.0372093	2.70753	1
GO: Cellular component	Laminin-3 complex	2		0	0	0.01	1		2	0.0372093	2.70753	1
GO: Cellular component	PCAF complex	6		0	0	0.01	1		1	0.0186047	0.455009	1
GO: Cellular component	Cilium axoneme	5		0	0	0.01	1		1	0.0186047	0.54583	1
GO: Cellular component	Centriole	22		0	0	0.01	1		1	0.0186047	0.124244	1
GO: Cellular component	TSC1-TSC2 complex	3		0	0	0.01	1		1	0.0186047	0.908507	1
GO: Cellular component	Integral to nuclear inner membrane	3		0	0	0.01	1		1	0.0186047	0.908507	1
GO: Cellular component	SAGA complex	3		0	0	0.01	1		1	0.0186047	0.908507	1
GO: Cellular component	Uropod	1		0	0	0.01	1		1	0.0186047	2.70753	1
GO: Cellular component	Plus-end kinesin complex	2		0	0	0.01	1		1	0.0186047	1.3605	1
GO: Cellular component	Molybdopterin synthase complex	1		0	0	0.01	1		1	0.0186047	2.70753	1
GO: Cellular component	BRCA1-BARD1 complex	2		0	0	0.01	1		1	0.0186047	1.3605	1
GO: Cellular component	Organelle membrane	1		0	0	0.01	1		1	0.0186047	2.70753	1
GO: Cellular component	Peripheral to membrane of membrane fraction	2		0	0	0.01	1		1	0.0186047	1.3605	1
GO: Cellular component	Spot adherens junction	1		0	0	0.01	1		1	0.0186047	2.70753	1
GO: Cellular component	Stereocilium	1		0	0	0.01	1		1	0.0186047	2.70753	1
GO: Cellular component	Intercellular bridge	1		0	0	0.01	1		1	0.0186047	2.70753	1
GO: Cellular component	Cohesin loading complex	2		0	0	0.01	1		1	0.0186047	1.3605	1
GO: Cellular component	Cul2-RING ubiquitin ligase complex	1		0	0	0.01	1		1	0.0186047	2.70753	1
GO: Cellular component	THO complex part of transcription export complex	5		0	0	0.01	1		1	0.0186047	0.54583	1
GO: Cellular component	Intercalated disc	2		0	0	0.01	1		1	0.0186047	1.3605	1
GO: Cellular component	N-methyl-D-aspartate selective glutamate receptor complex	5		0	0	0.01	1		1	0.0186047	0.54583	1
GO: Cellular component	Polarisome	1		0	0	0.01	1		1	0.0186047	2.70753	1
GO: Cellular component	Vacuolar membrane	1		0	0	0.01	1		1	0.0186047	2.70753	1
GO: Cellular component	Collagen type VII	1		0	0	0.01	1		1	0.0186047	2.70753	1
GO: Cellular component	Intracellular organelle	2		0	0	0.01	1		1	0.0186047	1.3605	1
GO: Cellular component	Rab-protein geranylgeranyltransferase complex	1		0	0	0.01	1		1	0.0186047	2.70753	1
GO: Cellular component	Nuclear euchromatin	1		0	0	0.01	1		1	0.0186047	2.70753	1
GO: Cellular component	Mitochondrial large ribosomal subunit	8		0	0	0.01	1		1	0.0186047	0.341399	1
GO: Cellular component	Actomyosin	1		0	0	0.01	1		1	0.0186047	2.70753	1
GO: Cellular component	Beta-catenin-TCF7L2 complex	2		0	0	0.01	1		1	0.0186047	1.3605	1
GO: Cellular component	Mitochondrial permeability transition pore complex	1		0	0	0.01	1		1	0.0186047	2.70753	1
GO: Cellular component	Sarcoglycan complex	4		0	0	0.01	1		1	0.0186047	0.681947	1
GO: Cellular component	Gap junction	7		0	0	0.01	1		1	0.0186047	0.390101	1
GO: Cellular component	BRCA2-MAGE-D1 complex	1		0	0	0.01	1		1	0.0186047	2.70753	1
GO: Cellular component	Vesicle membrane	4		0	0	0.01	1		1	0.0186047	0.681947	1
GO: Cellular component	Clathrin sculpted acetylcholine transport vesicle membrane	3		0	0	0.01	1		1	0.0186047	0.908507	1
GO: Cellular component	Extacellular	1		0	0	0.01	1		1	0.0186047	2.70753	1
GO: Cellular component	STAGA complex	12		0	0	0.01	1		1	0.0186047	0.227694	1
GO: Cellular component	Cytoplasmic mRNA processing body	4		0	0	0.01	1		1	0.0186047	0.681947	1
GO: Cellular component	Phagocytic cup	1		0	0	0.01	1		1	0.0186047	2.70753	1
GO: Cellular component	Nuclear part	3		0	0	0.01	1		1	0.0186047	0.908507	1
GO: Cellular component	Intracellular cyclic nucleotide activated cation channel complex	2		0	0	0.01	1		1	0.0186047	1.3605	1
GO: Cellular component	Organelle inner membrane	1		0	0	0.01	1		1	0.0186047	2.70753	1
GO: Cellular component	Protein kinase CK2 complex	1		0	0	0.01	1		1	0.0186047	2.70753	1
GO: Cellular component	Synaptonemal complex	4		0	0	0.01	1		1	0.0186047	0.681947	1
GO: Cellular component	Cytoplasmic ubiquitin ligase complex	1		0	0	0.01	1		1	0.0186047	2.70753	1
GO: Cellular component	Trans-Golgi network membrane	3		0	0	0.01	1		1	0.0186047	0.908507	1
GO: Cellular component	Contractile ring	1		0	0	0.01	1		1	0.0186047	2.70753	1
GO: Cellular component	Aminoacyl-tRNA synthetase multienzyme complex	1		0	0	0.01	1		1	0.0186047	2.70753	1
GO: Cellular component	Dynein complex	2		0	0	0.01	1		1	0.0186047	1.3605	1
GO: Cellular component	Mitochondrial respiratory chain complex II	1		0	0	0.01	1		1	0.0186047	2.70753	1
GO: Cellular component	Platelet dense tubular network membrane	3		1	0.31746	15.5018	1		0	0	0.01	1
GO: Cellular component	Citrate lyase complex	1		0	0	0.01	1		1	0.0186047	2.70753	1
GO: Cellular component	Spindle pole centrosome	3		0	0	0.01	1		1	0.0186047	0.908507	1
GO: Cellular component	4-aminobutyrate transaminase complex	1		0	0	0.01	1		1	0.0186047	2.70753	1
GO: Cellular component	Dolichol-phosphate-mannose synthase complex	3		0	0	0.01	1		1	0.0186047	0.908507	1
GO: Cellular component	TORC1 complex	3		0	0	0.01	1		1	0.0186047	0.908507	1
GO: Cellular component	Mast cell granule	1		0	0	0.01	1		1	0.0186047	2.70753	1
GO: Cellular component	TAP complex	3		0	0	0.01	1		1	0.0186047	0.908507	1
GO: Cellular component	Nuclear cyclin-dependent protein kinase holoenzyme complex	1		0	0	0.01	1		1	0.0186047	2.70753	1
GO: Cellular component	Caspase complex	1		0	0	0.01	1		1	0.0186047	2.70753	1
GO: Cellular component	Voltage-gated sodium channel complex	4		0	0	0.01	1		1	0.0186047	0.681947	1
GO: Cellular component	ACF complex	1		0	0	0.01	1		1	0.0186047	2.70753	1
GO: Cellular component	U4/U6 x U5 tri-snRNP complex	4		0	0	0.01	1		1	0.0186047	0.681947	1
GO: Cellular component	Mitochondrial crista	2		0	0	0.01	1		1	0.0186047	1.3605	1
GO: Cellular component	Nuclear replication fork	4		0	0	0.01	1		1	0.0186047	0.681947	1
GO: Cellular component	Growth hormone receptor complex	1		0	0	0.01	1		1	0.0186047	2.70753	1
GO: Cellular component	Node of Ranvier	1		0	0	0.01	1		1	0.0186047	2.70753	1
GO: Cellular component	ULK1-ATG13-FIP200 complex	3		0	0	0.01	1		1	0.0186047	0.908507	1
GO: Cellular component	Axolemma	1		0	0	0.01	1		1	0.0186047	2.70753	1
GO: Cellular component	C zone	1		0	0	0.01	1		1	0.0186047	2.70753	1
GO: Cellular component	Endosome lumen	1		0	0	0.01	1		1	0.0186047	2.70753	1
GO: Cellular component	Glycine cleavage complex	1		0	0	0.01	1		1	0.0186047	2.70753	1
GO: Cellular component	6-phosphofructo-2-kinase/fructose-2,6-biphosphatase 1 complex	1		0	0	0.01	1		1	0.0186047	2.70753	1
GO: Cellular component	Interleukin-18 receptor complex	1		0	0	0.01	1		1	0.0186047	2.70753	1
GO: Cellular component	Secretory granule membrane	4		0	0	0.01	1		1	0.0186047	0.681947	1
GO: Cellular component	Calcium channel complex	7		0	0	0.01	1		1	0.0186047	0.390101	1
GO: Cellular component	Catenin-TCF7L2 complex	1		0	0	0.01	1		1	0.0186047	2.70753	1
GO: Cellular component	Nuclei	1		0	0	0.01	1		1	0.0186047	2.70753	1
GO: Cellular component	Extracellular vesicular exosome	1		0	0	0.01	1		1	0.0186047	2.70753	1
GO: Cellular component	Secreted (None)	2		0	0	0.01	1		1	0.0186047	1.3605	1
GO: Cellular component	Scrib-APC-beta-catenin complex	1		0	0	0.01	1		1	0.0186047	2.70753	1
GO: Cellular component	Inhibin A complex	2		0	0	0.01	1		1	0.0186047	1.3605	1
GO: Cellular component	Cell projection membrane	1		0	0	0.01	1		1	0.0186047	2.70753	1
GO: Cellular component	Cell-substrate junction	1		0	0	0.01	1		1	0.0186047	2.70753	1
GO: Cellular component	Proteasome regulatory particle, base subcomplex	1		0	0	0.01	1		1	0.0186047	2.70753	1
GO: Cellular component	Extracelluler	1		0	0	0.01	1		1	0.0186047	2.70753	1
GO: Cellular component	ESCRT III complex	2		0	0	0.01	1		1	0.0186047	1.3605	1
GO: Cellular component	Neuromuscular junction	2		1	0.31746	23.2142	1		1	0.0186047	1.3605	1
GO: Cellular component	M band	2		1	0.31746	23.2142	1		1	0.0186047	1.3605	1
GO: Cellular component	Guanylate cyclase complex, soluble	2		0	0	0.01	1		1	0.0186047	1.3605	1
GO: Cellular component	Eosinophil	1		0	0	0.01	1		1	0.0186047	2.70753	1
GO: Cellular component	Sec61 translocon complex	1		0	0	0.01	1		1	0.0186047	2.70753	1
GO: Cellular component	Bleb	2		0	0	0.01	1		1	0.0186047	1.3605	1
GO: Cellular component	Tubulin	2		0	0	0.01	1		1	0.0186047	1.3605	1
GO: Cellular component	Nuclear inclusion body	3		0	0	0.01	1		1	0.0186047	0.908507	1
GO: Cellular component	Cytosolic part	1		0	0	0.01	1		1	0.0186047	2.70753	1
GO: Cellular component	Collagen type VIII	1		0	0	0.01	1		1	0.0186047	2.70753	1
GO: Cellular component	Elongator holoenzyme complex	1		0	0	0.01	1		1	0.0186047	2.70753	1
GO: Cellular component	Axoneme	6		0	0	0.01	1		1	0.0186047	0.455009	1
GO: Cellular component	Mature chylomicron	1		0	0	0.01	1		1	0.0186047	2.70753	1
GO: Cellular component	BLOC-1 complex	3		0	0	0.01	1		1	0.0186047	0.908507	1
GO: Cellular component	Nuclear body	12		0	0	0.01	1		1	0.0186047	0.227694	1
GO: Cellular component	MHC class I peptide loading complex	1		0	0	0.01	1		1	0.0186047	2.70753	1
GO: Cellular component	Isoamylase complex	1		0	0	0.01	1		1	0.0186047	2.70753	1
GO: Cellular component	Interleukin-28 receptor complex	3		0	0	0.01	1		1	0.0186047	0.908507	1
GO: Cellular component	Clathrin coat of coated pit	1		0	0	0.01	1		1	0.0186047	2.70753	1
GO: Cellular component	Toll-like receptor 1-Toll-like receptor 2 protein complex	2		0	0	0.01	1		1	0.0186047	1.3605	1
GO: Cellular component	Nuclear telomeric heterochromatin	2		0	0	0.01	1		1	0.0186047	1.3605	1
GO: Cellular component	CD95 death-inducing signaling complex	1		0	0	0.01	1		1	0.0186047	2.70753	1
GO: Cellular component	Hrd1p ubiquitin ligase complex	1		0	0	0.01	1		1	0.0186047	2.70753	1
GO: Cellular component	Centrosomal corona	1		0	0	0.01	1		1	0.0186047	2.70753	1
GO: Cellular component	Extrinsic to mitochondrial inner membrane	1		0	0	0.01	1		1	0.0186047	2.70753	1
GO: Cellular component	Collagen type XII	1		0	0	0.01	1		1	0.0186047	2.70753	1
GO: Cellular component	Invadopodium membrane	1		1	0.31746	46.1986	1		1	0.0186047	2.70753	1
GO: Cellular component	Hydrogen:potassium-exchanging ATPase complex	1		0	0	0.01	1		1	0.0186047	2.70753	1
GO: Cellular component	Nuclear periphery	3		0	0	0.01	1		1	0.0186047	0.908507	1
GO: Cellular component	Synaptic vesicle membrane	2		0	0	0.01	1		1	0.0186047	1.3605	1
GO: Cellular component	Membrane part	1		0	0	0.01	1		1	0.0186047	2.70753	1
GO: Cellular component	Cohesin complex	3		0	0	0.01	1		1	0.0186047	0.908507	1
GO: Cellular component	Signal recognition particle receptor complex	2		0	0	0.01	1		1	0.0186047	1.3605	1
GO: Cellular component	Discoidal high-density lipoprotein particle	1		0	0	0.01	1		1	0.0186047	2.70753	1
GO: Cellular component	Nascent polypeptide-associated complex	1		0	0	0.01	1		1	0.0186047	2.70753	1
GO: Cellular component	Ino80 complex	2		0	0	0.01	1		1	0.0186047	1.3605	1
GO: Cellular component	Lamellar body	2		0	0	0.01	1		1	0.0186047	1.3605	1
GO: Cellular component	Myosin	2		0	0	0.01	1		1	0.0186047	1.3605	1
GO: Cellular component	Apicolateral plasma membrane	1		0	0	0.01	1		1	0.0186047	2.70753	1
GO: Cellular component	Laminin-8 complex	1		0	0	0.01	1		1	0.0186047	2.70753	1
GO: Cellular component	Unknown membrane (None)	4		0	0	0.01	1		1	0.0186047	0.681947	1
GO: Cellular component	Clathrin sculpted glutamate transport vesicle membrane	1		0	0	0.01	1		1	0.0186047	2.70753	1
GO: Cellular component	ER to Golgi transport vesicle	2		0	0	0.01	1		1	0.0186047	1.3605	1
GO: Cellular component	U2-type spliceosomal complex	1		0	0	0.01	1		1	0.0186047	2.70753	1
GO: Cellular component	Cytosolic ribosome	2		0	0	0.01	1		1	0.0186047	1.3605	1
GO: Cellular component	Exocyst	1		0	0	0.01	1		1	0.0186047	2.70753	1
GO: Cellular component	Extracellular matrix part	1		1	0.31746	46.1986	1		1	0.0186047	2.70753	1
GO: Cellular component	Lysosomal lumen	1		1	0.31746	46.1986	1		1	0.0186047	2.70753	1
GO: Cellular component	Interleukin-13 receptor complex	1		0	0	0.01	1		1	0.0186047	2.70753	1
GO: Cellular component	Nuclear chromosome, telomeric region	12		0	0	0.01	1		1	0.0186047	0.227694	1
GO: Cellular component	Collagen type XV	1		1	0.31746	46.1986	1		1	0.0186047	2.70753	1
GO: Cellular component	Collagen type III	1		1	0.31746	46.1986	1		1	0.0186047	2.70753	1
GO: Cellular component	Basal part of cell	4		1	0.31746	11.636	1		1	0.0186047	0.681947	1
GO: Cellular component	Symbiont-containing vacuole membrane	1		0	0	0.01	1		1	0.0186047	2.70753	1
GO: Cellular component	Ciliary neurotrophic factor receptor complex	1		1	0.31746	46.1986	1		1	0.0186047	2.70753	1
GO: Cellular component	CAAX-protein geranylgeranyltransferase complex	1		0	0	0.01	1		1	0.0186047	2.70753	1
GO: Cellular component	Chromosome, telomeric region	17		0	0	0.01	1		1	0.0186047	0.160765	1
GO: Cellular component	Cell-substrate adherens junction	1		0	0	0.01	1		1	0.0186047	2.70753	1
GO: Cellular component	Leading edge membrane	1		0	0	0.01	1		1	0.0186047	2.70753	1
GO: Cellular component	DNA-directed RNA polymerase I complex	2		0	0	0.01	1		1	0.0186047	1.3605	1
GO: Cellular component	Pre-snoRNP complex	6		0	0	0.01	1		1	0.0186047	0.455009	1
GO: Cellular component	Cilium membrane	2		0	0	0.01	1		1	0.0186047	1.3605	1
GO: Cellular component	Transcription factor TFIIIC complex	6		0	0	0.01	1		1	0.0186047	0.455009	1
GO: Cellular component	Glycocalyx	1		0	0	0.01	1		1	0.0186047	2.70753	1
GO: Cellular component	Postsynaptic density	4		0	0	0.01	1		2	0.0372093	1.35714	1
GO: Cellular component	Chromatin	32		1	0.31746	1.45769	1		10	0.186047	0.846685	1
GO: Cellular component	Cell-cell adherens junction	13		2	0.634921	7.13752	1		11	0.204651	2.29131	0.465182
GO: Cellular component	High-density lipoprotein particle	11		3	0.952381	12.6301	1		10	0.186047	2.46162	0.269311
GO: Cellular component	Microvillus	11		1	0.31746	4.23802	1		10	0.186047	2.46162	0.269311
GO: Cellular component	Extrinsic to membrane	13		3	0.952381	10.6885	1		11	0.204651	2.29131	0.465182
GO: Cellular component	Trans-Golgi network	31		0	0	0.01	1		11	0.204651	0.9613	1
GO: Cellular component	Protein phosphatase type 2A complex	13		1	0.31746	3.58651	1		11	0.204651	2.29131	0.465182
GO: Cellular component	Transcription factor complex	43		0	0	0.01	1		11	0.204651	0.693093	1
GO: Cellular component	Lamellipodium	23		1	0.31746	2.02784	1		11	0.204651	1.29552	1
GO: Cellular component	Ruffle membrane	11		2	0.634921	8.43407	1		9	0.167442	2.2157	1
GO: Cellular component	Platelet alpha granule membrane	11		0	0	0.01	1		9	0.167442	2.2157	1
GO: Cellular component	Filopodium	10		1	0.31746	4.66139	1		9	0.167442	2.43705	0.666891
GO: Cellular component	Apical part of cell	13		1	0.31746	3.58651	1		9	0.167442	1.87509	1
GO: Cellular component	Lysosomal membrane	14		1	0.31746	3.33052	1		9	0.167442	1.74125	1
GO: Cellular component	HOPS complex	12		0	0	0.01	1		10	0.186047	2.25665	1
GO: Cellular component	Small nuclear ribonucleoprotein complex	16		0	0	0.01	1		10	0.186047	1.69284	1
GO: Cellular component	Endocytic vesicle membrane	22		0	0	0.01	1		9	0.167442	1.10835	1
GO: Cellular component	Platelet alpha granule	10		2	0.634921	9.27663	1		9	0.167442	2.43705	0.666891
GO: Cellular component	Cytoplasmic membrane-bounded vesicle	19		3	0.952381	7.31498	1		11	0.204651	1.56812	1
GO: Cellular component	Integrin complex	22		2	0.634921	4.21895	1		13	0.24186	1.60041	1
GO: Cellular component	Endosome membrane	27		0	0	0.01	1		13	0.24186	1.30415	1
GO: Cellular component	Spindle	30		1	0.31746	1.55483	1		13	0.24186	1.17377	1
GO: Cellular component	Nuclear matrix	37		0	0	0.01	1		13	0.24186	0.951769	1
GO: Cellular component	Clathrin-coated vesicle	19		2	0.634921	4.88475	1		14	0.260465	1.9954	0.974216
GO: Cellular component	Cell cortex	20		0	0	0.01	1		14	0.260465	1.89568	1
GO: Cellular component	Ubiquitin ligase complex	43		0	0	0.01	1		14	0.260465	0.881947	1
GO: Cellular component	Eukaryotic translation initiation factor 3 complex	15		0	0	0.01	1		14	0.260465	2.52715	0.00670706
GO: Cellular component	Actin filament	24		2	0.634921	3.86752	1		14	0.260465	1.57986	1
GO: Cellular component	Midbody	19		0	0	0.01	1		12	0.223256	1.71054	1
GO: Cellular component	Very-low-density lipoprotein particle	14		1	0.31746	3.33052	1		12	0.223256	2.32102	0.198735
GO: Cellular component	Mitochondrial proton-transporting ATP synthase complex	18		0	0	0.01	1		11	0.204651	1.65519	1
GO: Cellular component	Small ribosomal subunit	13		0	0	0.01	1		11	0.204651	2.29131	0.465182
GO: Cellular component	Sarcoplasmic reticulum	32		1	0.31746	1.45769	1		12	0.223256	1.01585	1
GO: Cellular component	Caveola	24		1	0.31746	1.94338	1		12	0.223256	1.35433	1
GO: Cellular component	Coated pit	13		2	0.634921	7.13752	1		12	0.223256	2.49942	0.0429787
GO: Cellular component	Stress fiber	16		0	0	0.01	1		12	0.223256	2.03107	1
GO: Cellular component	Synaptic vesicle	24		1	0.31746	1.94338	1		8	0.148837	0.903262	1
GO: Cellular component	Spindle pole	24		1	0.31746	1.94338	1		7	0.130233	0.790496	1
GO: Cellular component	Brush border	12		0	0	0.01	1		7	0.130233	1.58033	1
GO: Cellular component	Peroxisomal matrix	11		0	0	0.01	1		6	0.111628	1.47795	1
GO: Cellular component	Kinesin complex	9		0	0	0.01	1		6	0.111628	1.80602	1
GO: Cellular component	Spectrin	9		0	0	0.01	1		7	0.130233	2.10653	1
GO: Cellular component	Heterotrimeric G-protein complex	11		0	0	0.01	1		7	0.130233	1.72387	1
GO: Cellular component	Intermediate filament cytoskeleton	11		0	0	0.01	1		7	0.130233	1.72387	1
GO: Cellular component	Anchored to plasma membrane	8		0	0	0.01	1		7	0.130233	2.36951	1
GO: Cellular component	Mitochondrial intermembrane space	12		0	0	0.01	1		7	0.130233	1.58033	1
GO: Cellular component	Sarcomere	15		0	0	0.01	1		6	0.111628	1.08409	1
GO: Cellular component	MLL5-L complex	8		0	0	0.01	1		6	0.111628	2.03149	1
GO: Cellular component	Microtubule organizing center	10		0	0	0.01	1		6	0.111628	1.6256	1
GO: Cellular component	Vacuolar proton-transporting V-type ATPase complex	6		0	0	0.01	1		6	0.111628	2.70753	1
GO: Cellular component	Golgi stack	7		0	0	0.01	1		6	0.111628	2.32129	1
GO: Cellular component	Basal lamina	7		0	0	0.01	1		6	0.111628	2.32129	1
GO: Cellular component	Nuclear inner membrane	10		0	0	0.01	1		6	0.111628	1.6256	1
GO: Cellular component	WASH complex	7		0	0	0.01	1		6	0.111628	2.32129	1
GO: Cellular component	Filamentous actin	9		1	0.31746	5.17875	1		6	0.111628	1.80602	1
GO: Cellular component	Spindle microtubule	24		0	0	0.01	1		7	0.130233	0.790496	1
GO: Cellular component	Eukaryotic translation initiation factor 4F complex	9		0	0	0.01	1		8	0.148837	2.40703	1
GO: Cellular component	Nuclear speck	31		0	0	0.01	1		8	0.148837	0.699366	1
GO: Cellular component	Integral to Golgi membrane	19		0	0	0.01	1		8	0.148837	1.14084	1
GO: Cellular component	Apical membrane	16		1	0.31746	2.91446	1		8	0.148837	1.35461	1
GO: Cellular component	Tight junction	14		0	0	0.01	1		8	0.148837	1.54799	1
GO: Cellular component	Spherical high-density lipoprotein particle	8		1	0.31746	5.82529	1		8	0.148837	2.70753	0.27058
GO: Cellular component	Specific granule	8		0	0	0.01	1		8	0.148837	2.70753	0.27058
GO: Cellular component	Endocytic vesicle	16		2	0.634921	5.80007	1		8	0.148837	1.35461	1
GO: Cellular component	Proteasome regulatory particle	8		0	0	0.01	1		8	0.148837	2.70753	0.27058
GO: Cellular component	Receptor complex	11		0	0	0.01	1		7	0.130233	1.72387	1
GO: Cellular component	PML body	37		0	0	0.01	1		7	0.130233	0.512829	1
GO: Cellular component	Arp2/3 protein complex	7		0	0	0.01	1		7	0.130233	2.70753	0.733208
GO: Cellular component	Golgi lumen	11		0	0	0.01	1		7	0.130233	1.72387	1
GO: Cellular component	Vesicle (None)	13		1	0.31746	3.58651	1		7	0.130233	1.45886	1
GO: Cellular component	Chylomicron	8		1	0.31746	5.82529	1		8	0.148837	2.70753	0.27058
GO: Cellular component	Transport vesicle	21		2	0.634921	4.41976	1		7	0.130233	0.90337	1
GO: Cellular component	MLL1 complex	27		0	0	0.01	1		7	0.130233	0.702695	1
GO: Cellular component	Microsome	156		1	0.31746	0.299087	1		61	1.13488	1.05882	1
GO: Cellular component	Perinuclear region	131		3	0.952381	1.06143	1		62	1.15349	1.28154	1
GO: Cellular component	Mitochondrial matrix	79		0	0	0.01	1		60	1.11628	2.05644	1.28238e-09
GO: Cellular component	Intracellular membrane-bounded organelle	127		9	2.85714	3.27729	1		61	1.13488	1.30058	1
GO: Cellular component	Cytoplasmic vesicle	160		4	1.26984	1.15778	1		68	1.26512	1.1508	1
GO: Cellular component	Actin cytoskeleton	132		1	0.31746	0.353462	1		77	1.43256	1.57948	0.000339997
GO: Cellular component	Intracellular	151		3	0.952381	0.920851	1		78	1.45116	1.39868	0.115447
GO: Cellular component	Microtubule	129		2	0.634921	0.719782	1		68	1.26512	1.42733	0.138047
GO: Cellular component	Perinuclear region of cytoplasm	119		5	1.5873	1.94483	1		72	1.33953	1.63826	0.000108568
GO: Cellular component	Golgi membrane	55		1	0.31746	0.848219	1		34	0.632558	1.67393	0.119001
GO: Cellular component	Focal adhesion	45		3	0.952381	3.08948	1		34	0.632558	2.04584	0.000114301
GO: Cellular component	Proteasome complex	34		1	0.31746	1.37197	1		32	0.595349	2.54831	2.46812e-09
GO: Cellular component	Nuclear envelope	71		2	0.634921	1.30769	1		33	0.613953	1.25863	1
GO: Cellular component	Early endosome	69		3	0.952381	2.01504	1		39	0.725581	1.53051	0.555278
GO: Cellular component	Ribonucleoprotein complex	65		3	0.952381	2.13902	1		52	0.967442	2.16611	1.07115e-09
GO: Cellular component	Peroxisome	111		1	0.31746	0.420327	1		56	1.04186	1.36608	1
GO: Cellular component	Endoplasmic reticulum membrane	150		1	0.31746	0.31105	1		41	0.762791	0.74019	1
GO: Cellular component	Ribosome	144		0	0	0.01	1		99	1.84186	1.86149	5.66012e-12
GO: Cellular component	Integral to membrane	1702		36	11.4286	0.977439	1		392	7.29302	0.623604	1
GO: Cellular component	Centrosome	656		9	2.85714	0.634516	1		401	7.46047	1.65508	5.60939e-35
GO: Cellular component	Nucleolus	1257		13	4.12698	0.478153	1		455	8.46512	0.980067	1
GO: Cellular component	Mitochondrion	1259		20	6.34921	0.734254	1		671	12.4837	1.44302	2.45044e-32
GO: Cellular component	Cytosol	1178		11	3.49206	0.431784	1		723	13.4512	1.66176	1.14521e-67
GO: Cellular component	Golgi aparatus	897		30	9.52381	1.5456	1		484	9.00465	1.46093	5.87979e-24
GO: Cellular component	Nucleoplasm	449		5	1.5873	0.515478	1		124	2.30698	0.747781	1
GO: Cellular component	Soluble fraction	180		7	2.22222	1.79908	1		104	1.93488	1.56442	7.06132e-06
GO: Cellular component	Membrane fraction	346		13	4.12698	1.73707	1		164	3.05116	1.28338	0.0280932
GO: Cellular component	Cytoskeleton	427		12	3.80952	1.29937	1		265	4.93023	1.68034	8.88714e-24
GO: Cellular component	Endosome	303		15	4.7619	2.28851	1		182	3.38605	1.62634	1.06316e-13
GO: Cellular component	Cytosolic small ribosomal subunit	36		0	0	0.01	1		32	0.595349	2.40678	1.07349e-07
GO: Cellular component	ER-Golgi intermediate compartment	30		3	0.952381	4.63371	1		19	0.353488	1.7151	1
GO: Cellular component	Mitochondrial nucleoid	31		1	0.31746	1.50469	1		20	0.372093	1.7471	1
GO: Cellular component	Basement membrane	21		3	0.952381	6.61864	1		18	0.334884	2.32093	0.00462872
GO: Cellular component	Membrane raft	36		3	0.952381	3.86164	1		18	0.334884	1.35414	1
GO: Cellular component	Nuclear pore	42		1	0.31746	1.1107	1		20	0.372093	1.28964	1
GO: Cellular component	Microtubule cytoskeleton	47		0	0	0.01	1		22	0.409302	1.26766	1
GO: Cellular component	Cell projection	41		0	0	0.01	1		20	0.372093	1.32109	1
GO: Cellular component	Apical plasma membrane	42		3	0.952381	3.31011	1		21	0.390698	1.35409	1
GO: Cellular component	Synapse	33		0	0	0.01	1		15	0.27907	1.23114	1
GO: Cellular component	Ruffle	24		2	0.634921	3.86752	1		16	0.297674	1.8054	1
GO: Cellular component	Dendrite	27		1	0.31746	1.72753	1		15	0.27907	1.50463	1
GO: Cellular component	Microtubule associated complex	24		0	0	0.01	1		15	0.27907	1.69263	1
GO: Cellular component	Chromosome	59		0	0	0.01	1		16	0.297674	0.73458	1
GO: Cellular component	Cornified envelope	19		0	0	0.01	1		17	0.316279	2.42268	0.00248492
GO: Cellular component	Endoplasmic reticulum lumen	24		0	0	0.01	1		18	0.334884	2.03093	0.130428
GO: Cellular component	Heterogeneous nuclear ribonucleoprotein complex	17		0	0	0.01	1		16	0.297674	2.54836	0.00102896
GO: Cellular component	Axon	27		1	0.31746	1.72753	1		16	0.297674	1.60487	1
GO: Cellular component	Nucleosome	44		0	0	0.01	1		22	0.409302	1.35407	1
GO: Cellular component	Mitochondrial inner membrane	58		0	0	0.01	1		28	0.52093	1.30733	1
GO: Cellular component	Cell-cell junction	38		3	0.952381	3.65845	1		28	0.52093	1.99521	0.00344599
GO: Cellular component	Protein complex	65		1	0.31746	0.717744	1		27	0.502326	1.12491	1
GO: Cellular component	Cytosolic large ribosomal subunit	36		0	0	0.01	1		30	0.55814	2.2564	1.09394e-05
GO: Cellular component	Intermediate filament	36		3	0.952381	3.86164	1		31	0.576744	2.33159	1.20517e-06
GO: Cellular component	Others	51		4	1.26984	3.63176	1		31	0.576744	1.64596	0.353747
GO: Cellular component	Nuclear membrane	78		3	0.952381	1.78256	1		31	0.576744	1.07628	1
GO: Cellular component	Mitochondrial membrane	56		0	0	0.01	1		23	0.427907	1.11231	1
GO: Cellular component	Secretory granule	50		3	0.952381	2.7806	1		24	0.446512	1.2999	1
GO: Cellular component	Basolateral plasma membrane	40		1	0.31746	1.16622	1		22	0.409302	1.48945	1
GO: Cellular component	Mitochondrial outer membrane	29		2	0.634921	3.20093	1		23	0.427907	2.14755	0.00300389
GO: Cellular component	Kinetochore	90		1	0.31746	0.518393	1		25	0.465116	0.752309	1
GO: Cellular component	Spliceosomal complex	46		0	0	0.01	1		25	0.465116	1.47175	1
GO: Cellular component	Mitochondrial respiratory chain complex I	46		0	0	0.01	1		26	0.483721	1.5306	1
GO: Cellular component	Late endosome	40		3	0.952381	3.47557	1		25	0.465116	1.69246	0.698503
GO: Cellular component	Cell junction	38		4	1.26984	4.87388	1		25	0.465116	1.78151	0.222154
GO: Cellular component	Signal recognition particle, endoplasmic reticulum targeting	6		0	0	0.01	1		6	0.111628	2.70753	1
GO: Cellular component	Cytoplasmic vesicle membrane	5		0	0	0.01	1		3	0.055814	1.62668	1
GO: Cellular component	Extrinsic to plasma membrane	3		0	0	0.01	1		3	0.055814	2.70753	1
GO: Cellular component	Intracellular vesicle (None)	8		0	0	0.01	1		3	0.055814	1.01744	1
GO: Cellular component	Coated vesicle	3		0	0	0.01	1		3	0.055814	2.70753	1
GO: Cellular component	Golgi vesicle	6		0	0	0.01	1		3	0.055814	1.35602	1
GO: Cellular component	Cyclin-dependent protein kinase activating kinase holoenzyme complex	6		0	0	0.01	1		3	0.055814	1.35602	1
GO: Cellular component	DNA replication factor A complex	4		0	0	0.01	1		3	0.055814	2.03234	1
GO: Cellular component	Mitochondrial outer membrane translocase complex	6		0	0	0.01	1		3	0.055814	1.35602	1
GO: Cellular component	Nonhomologous end joining complex	6		0	0	0.01	1		3	0.055814	1.35602	1
GO: Cellular component	Exocytic vesicle	3		0	0	0.01	1		3	0.055814	2.70753	1
GO: Cellular component	Transcription factor TFIID complex	17		0	0	0.01	1		3	0.055814	0.479111	1
GO: Cellular component	Barr body	3		0	0	0.01	1		3	0.055814	2.70753	1
GO: Cellular component	Exon-exon junction complex	4		0	0	0.01	1		3	0.055814	2.03234	1
GO: Cellular component	Apical junction complex	3		1	0.31746	15.5018	1		3	0.055814	2.70753	1
GO: Cellular component	Zonula adherens	4		0	0	0.01	1		3	0.055814	2.03234	1
GO: Cellular component	Cajal body	21		0	0	0.01	1		3	0.055814	0.387895	1
GO: Cellular component	U2 snRNP	3		0	0	0.01	1		3	0.055814	2.70753	1
GO: Cellular component	Clathrin coat of trans-Golgi network vesicle	3		0	0	0.01	1		3	0.055814	2.70753	1
GO: Cellular component	Vacuole	4		0	0	0.01	1		3	0.055814	2.03234	1
GO: Cellular component	Mitochondrial inner membrane presequence translocase complex	9		0	0	0.01	1		4	0.0744186	1.20502	1
GO: Cellular component	I band	6		1	0.31746	7.76382	1		4	0.0744186	1.80652	1
GO: Cellular component	Voltage-gated calcium channel complex	20		0	0	0.01	1		4	0.0744186	0.542589	1
GO: Cellular component	Polysome	7		1	0.31746	6.65628	1		4	0.0744186	1.54882	1
GO: Cellular component	Mitochondrial envelope	5		0	0	0.01	1		4	0.0744186	2.16711	1
GO: Cellular component	BRISC complex	4		0	0	0.01	1		4	0.0744186	2.70753	1
GO: Cellular component	Death-inducing signaling complex	4		0	0	0.01	1		4	0.0744186	2.70753	1
GO: Cellular component	Calcium- and calmodulin-dependent protein kinase complex	4		0	0	0.01	1		4	0.0744186	2.70753	1
GO: Cellular component	Growth cone	8		0	0	0.01	1		4	0.0744186	1.35546	1
GO: Cellular component	Alphav-beta3 integrin-vitronectin complex	3		1	0.31746	15.5018	1		3	0.055814	2.70753	1
GO: Cellular component	Clathrin coat	3		1	0.31746	15.5018	1		3	0.055814	2.70753	1
GO: Cellular component	Cortical actin cytoskeleton	5		0	0	0.01	1		3	0.055814	1.62668	1
GO: Cellular component	Mitochondrial ribosome	13		0	0	0.01	1		3	0.055814	0.626416	1
GO: Cellular component	Cul4A-RING ubiquitin ligase complex	7		0	0	0.01	1		3	0.055814	1.16258	1
GO: Cellular component	Extrinsic to external side of plasma membrane	3		1	0.31746	15.5018	1		3	0.055814	2.70753	1
GO: Cellular component	Cell leading edge	6		0	0	0.01	1		3	0.055814	1.35602	1
GO: Cellular component	Immunological synapse	7		0	0	0.01	1		3	0.055814	1.16258	1
GO: Cellular component	Platelet dense granule membrane	5		1	0.31746	9.31348	1		3	0.055814	1.62668	1
GO: Cellular component	Photoreceptor outer segment	5		0	0	0.01	1		3	0.055814	1.62668	1
GO: Cellular component	Cul4B-RING ubiquitin ligase complex	4		0	0	0.01	1		2	0.0372093	1.35714	1
GO: Cellular component	Adherens junction	6		0	0	0.01	1		3	0.055814	1.35602	1
GO: Cellular component	mRNA cap binding complex	5		0	0	0.01	1		2	0.0372093	1.08626	1
GO: Cellular component	6-phosphofructokinase complex	3		0	0	0.01	1		3	0.055814	2.70753	1
GO: Cellular component	Laminin-10 complex	3		1	0.31746	15.5018	1		3	0.055814	2.70753	1
GO: Cellular component	Mitochondrial alpha-ketoglutarate dehydrogenase complex	4		0	0	0.01	1		3	0.055814	2.03234	1
GO: Cellular component	SNARE complex	9		0	0	0.01	1		3	0.055814	0.904514	1
GO: Cellular component	Collagen type V	3		0	0	0.01	1		3	0.055814	2.70753	1
GO: Cellular component	Oncostatin-M receptor complex	3		1	0.31746	15.5018	1		2	0.0372093	1.80802	1
GO: Cellular component	CBM complex	3		0	0	0.01	1		2	0.0372093	1.80802	1
GO: Cellular component	Sarcoplasmic reticulum membrane	6		1	0.31746	7.76382	1		2	0.0372093	0.905514	1
GO: Cellular component	Early endosome membrane	7		0	0	0.01	1		2	0.0372093	0.776339	1
GO: Cellular component	Kinetochore microtubule	5		0	0	0.01	1		2	0.0372093	1.08626	1
GO: Cellular component	Microfibril	3		2	0.634921	30.8502	1		2	0.0372093	1.80802	1
GO: Cellular component	Interleukin-6 receptor complex	3		1	0.31746	15.5018	1		2	0.0372093	1.80802	1
GO: Cellular component	Filopodium membrane	2		1	0.31746	23.2142	1		2	0.0372093	2.70753	1
GO: Cellular component	AP-type membrane coat adaptor complex	5		0	0	0.01	1		2	0.0372093	1.08626	1
GO: Cellular component	Condensed chromosome	10		0	0	0.01	1		3	0.055814	0.814153	1
GO: Cellular component	Eukaryotic translation elongation factor 1 complex	3		0	0	0.01	1		3	0.055814	2.70753	1
GO: Cellular component	Internal side of plasma membrane	8		0	0	0.01	1		3	0.055814	1.01744	1
GO: Cellular component	Endomembrane system	5		0	0	0.01	1		3	0.055814	1.62668	1
GO: Cellular component	Stress granule	8		0	0	0.01	1		3	0.055814	1.01744	1
GO: Cellular component	Cyclin-dependent protein kinase holoenzyme complex	7		0	0	0.01	1		3	0.055814	1.16258	1
GO: Cellular component	SUN-KASH complex	5		0	0	0.01	1		3	0.055814	1.62668	1
GO: Cellular component	Microtubule basal body	8		0	0	0.01	1		3	0.055814	1.01744	1
GO: Cellular component	cAMP-dependent protein kinase complex	4		0	0	0.01	1		3	0.055814	2.03234	1
[truncated: 1,865 more rows]
