# Supplementary material for: Identification and characterization of intact glycopeptides in human urine
Source: Sci Rep. 2024 Feb 14;14:3716. doi: 10.1038/s41598-024-53299-3 (PMC10866872; doi:10.1038/s41598-024-53299-3)
Supplement: Supplementary file 5 — Supplementary Table 4. [file 41598_2024_53299_MOESM5_ESM.xlsx]

## Sheet: Data
Supplementary Table 4. Gene Enrichment Analysis of Glycoproteome Subtype and Total Urine Glycoproteome
				Urine Glycoproteome					Glycan Type Glycoproteome
Database	Gene Set	Total annotated genes in this class		No of genes	Percentage of genes	Fold value	P-value (Bonferroni corrected)		No of genes	Percentage of genes	Fold value	P-value (Bonferroni corrected)	Glycan Subtype
GO: Biological process	Immune response	576		52	15.8537	5.29358	6.48826e-21		9	23.6842	7.91364	0.000243456	Complex sialyated
GO: Cellular component	Extracellular	1825		147	44.8171	4.72252	3.75178e-61		32	84.2105	8.87365	1.79289e-24	Complex sialyated
GO: Biological process	Immune response	576		52	15.8537	5.29358	6.48826e-21		16	26.2295	8.76072	3.54046e-09	Complex fucosylated and sialyated
GO: Cellular component	Extracellular region	442		67	20.4268	8.88792	3.18668e-41		21	55.2632	24.0478	3.82617e-22	Complex sialyated
GO: Cellular component	Extracellular space	404		58	17.6829	8.41789	7.43745e-34		18	47.3684	22.5529	7.82078e-18	Complex sialyated
GO: Cellular component	Extracellular	1825		147	44.8171	4.72252	3.75178e-61		31	50.8197	5.35568	1.66307e-13	Complex fucosylated and sialyated
GO: Cellular component	Exosomes	2043		149	45.4268	4.276	2.18611e-56		18	75	7.06042	1.56119e-10	High Mannose
GO: Cellular component	Lysosome	1620		127	38.7195	4.59635	1.17867e-49		16	66.6667	7.91518	1.8024e-09	High Mannose
GO: Cellular component	Exosomes	2043		149	45.4268	4.276	2.18611e-56		27	44.2623	4.16709	1.45334e-08	Complex fucosylated and sialyated
GO: Cellular component	Exosomes	2043		149	45.4268	4.276	2.18611e-56		21	55.2632	5.2028	1.21595e-08	Complex sialyated
GO: Cellular component	Plasma membrane	3479		150	45.7317	2.52788	2.7777e-28		32	52.459	2.90007	1.04321e-06	Complex fucosylated and sialyated
GO: Cellular component	Lysosome	1620		127	38.7195	4.59635	1.17867e-49		18	47.3684	5.62442	2.1328e-07	Complex sialyated
GO: Cellular component	Extracellular matrix	120		29	8.84146	14.1717	1.66774e-22		6	15.7895	25.336	9.57185e-05	Complex sialyated
GO: Cellular component	Extracellular region	442		67	20.4268	8.88792	3.18668e-41		12	19.6721	8.56425	9.23716e-06	Complex fucosylated and sialyated
GO: Cellular component	Lysosome	1620		127	38.7195	4.59635	1.17867e-49		19	31.1475	3.69865	0.000258057	Complex fucosylated and sialyated
GO: Cellular component	Platelet alpha granule lumen	35		8	2.43902	13.4132	8.12814e-05		3	7.89474	43.4967	0.0349681	Complex sialyated
GO: Molecular function	Defense/immunity protein activity	61		6	1.82927	5.77518	0.132932		4	10.5263	33.2526	0.00139747	Complex sialyated
GO: Cellular component	Extracellular space	404		58	17.6829	8.41789	7.43745e-34		9	14.7541	7.02929	0.00377512	Complex fucosylated and sialyated
GO: Cellular component	Extracellular	1825		147	44.8171	4.72252	3.75178e-61		12	50	5.27066	0.000368272	High Mannose
GO: Cellular component	Membrane	350		32	9.7561	5.36164	8.13567e-12		8	13.1148	7.21324	0.0110755	Complex fucosylated and sialyated
GO: Molecular function	Receptor activity	361		28	8.53659	4.54869	6.12248e-09		9	14.7541	7.86655	0.000430713	Complex fucosylated and sialyated
GO: Molecular function	Protease inhibitor activity	94		9	2.7439	5.61879	0.00731205		4	10.5263	21.58	0.0077939	Complex sialyated
Protein domain	signal peptide	3668		243	74.0854	3.88406	1.31938e-102		49	80.3279	4.21146	6.18587e-22	Complex fucosylated and sialyated
Protein domain	signal peptide	3668		243	74.0854	3.88406	1.31938e-102		34	89.4737	4.69092	9.62318e-18	Complex sialyated
Protein domain	IG	340		37	11.2805	6.38146	2.18555e-16		9	14.7541	8.35241	0.00113796	Complex fucosylated and sialyated
Protein domain	SERPIN	35		10	3.04878	16.7623	2.21823e-07		6	15.7895	86.8488	5.94235e-08	Complex sialyated
GO: Molecular function	Protease inhibitor activity	94		9	2.7439	5.61879	0.00731205		4	6.55738	13.4446	0.0505685	Complex fucosylated and sialyated
Protein domain	IGc2	211		28	8.53659	7.7822	3.4945e-14		5	13.1579	12.012	0.0549971	Complex sialyated
GO: Molecular function	Extracellular matrix structural constituent	166		25	7.62195	8.83226	1.97033e-14		4	10.5263	12.2206	0.0704314	Complex sialyated
GO: Molecular function	Antigen binding	42		5	1.52439	6.99161	0.158994		3	4.91803	22.5836	0.0715106	Complex fucosylated and sialyated
Protein domain	IG_like	128		14	4.26829	6.41633	3.92372e-05		4	10.5263	15.8483	0.112529	Complex sialyated
GO: Cellular component	Unconventional myosin complex	7		2	0.609756	16.8101	1		2	3.27869	90.3767	0.161301	Complex fucosylated and sialyated
Protein domain	Cadherin_pro	7		4	1.21951	33.5366	0.0027096		2	3.27869	90.3767	0.199568	Complex fucosylated and sialyated
GO: Molecular function	Cell adhesion molecule activity	356		29	8.84146	4.77725	7.97723e-10		6	9.83607	5.32097	0.203668	Complex fucosylated and sialyated
GO: Cellular component	Plasma membrane	3479		150	45.7317	2.52788	2.7777e-28		16	42.1053	2.32818	0.387676	Complex sialyated
GO: Cellular component	Extracellular matrix	120		29	8.84146	14.1717	1.66774e-22		4	6.55738	10.5319	0.448388	Complex fucosylated and sialyated
GO: Cellular component	Membrane	350		32	9.7561	5.36164	8.13567e-12		5	13.1579	7.24167	0.466275	Complex sialyated
Protein domain	CY	17		3	0.914634	10.3742	1		2	5.26316	59.7824	0.492301	Complex sialyated
Protein domain	EGF	208		24	7.31707	6.76707	1.5823e-10		5	8.19672	7.59158	0.497952	Complex fucosylated and sialyated
Protein domain	FOLN	11		3	0.914634	16.0277	0.710927		2	3.27869	57.5423	0.518421	Complex fucosylated and sialyated
GO: Biological process	Immune cell migration	1		1	0.304878	58.6263	1		1	1.63934	315.194	0.564639	Complex fucosylated and sialyated
GO: Cellular component	Membrane	350		32	9.7561	5.36164	8.13567e-12		4	16.6667	9.17595	0.673661	High Mannose
GO: Molecular function	Immunoglobulin binding	2		1	0.304878	29.459	1		1	2.63158	254.218	0.884432	Complex sialyated
GO: Molecular function	Polysaccharide binding	2		2	0.609756	58.6263	0.0649731		1	2.63158	254.218	0.884432	Complex sialyated
Protein domain	HX	23		2	0.609756	5.1212	1		2	5.26316	44.1938	0.909001	Complex sialyated
GO: Cellular component	Endoplasmic reticulum	1104		42	12.8049	2.23086	0.000730229		8	21.0526	3.67063	0.942649	Complex sialyated
GO: Biological process	Cell communication	3713		74	22.561	1.16858	1		14	22.9508	1.1893	1	Complex fucosylated and sialyated
GO: Biological process	Signal transduction	3934		77	23.4756	1.14764	1		14	22.9508	1.12249	1	Complex fucosylated and sialyated
GO: Biological process	Regulation of immune response	8		1	0.304878	7.39233	1		1	1.63934	39.7436	1	Complex fucosylated and sialyated
GO: Biological process	Hemopoiesis	4		1	0.304878	14.7662	1		1	1.63934	79.3881	1	Complex fucosylated and sialyated
GO: Biological process	Cell proliferation	39		1	0.304878	1.51788	1		1	1.63934	8.16063	1	Complex fucosylated and sialyated
GO: Biological process	Cellular defense response	4		1	0.304878	14.7662	1		1	1.63934	79.3881	1	Complex fucosylated and sialyated
GO: Biological process	Anti-apoptosis	32		1	0.304878	1.84981	1		0	0	0.01	1	Complex fucosylated and sialyated
GO: Biological process	Cytokine and chemokine mediated signaling pathway	4		1	0.304878	14.7662	1		0	0	0.01	1	Complex fucosylated and sialyated
GO: Biological process	RNA localization	2		1	0.304878	29.459	1		0	0	0.01	1	Complex fucosylated and sialyated
GO: Biological process	Organogenesis	9		1	0.304878	6.57187	1		0	0	0.01	1	Complex fucosylated and sialyated
GO: Biological process	Cell differentiation	29		1	0.304878	2.04111	1		1	1.63934	10.9737	1	Complex fucosylated and sialyated
GO: Biological process	Carbohydrate mediated signaling	2		1	0.304878	29.459	1		0	0	0.01	1	Complex fucosylated and sialyated
GO: Biological process	Regulation of endocytosis	4		1	0.304878	14.7662	1		0	0	0.01	1	Complex fucosylated and sialyated
GO: Biological process	Cell recognition	4		1	0.304878	14.7662	1		0	0	0.01	1	Complex fucosylated and sialyated
GO: Biological process	Synaptic vesicle transport	3		1	0.304878	19.6719	1		0	0	0.01	1	Complex fucosylated and sialyated
GO: Biological process	Intercellular junction assembly and/or maintenance	2		1	0.304878	29.459	1		0	0	0.01	1	Complex fucosylated and sialyated
GO: Biological process	Nuclear organization and biogenesis	1		1	0.304878	58.6263	1		0	0	0.01	1	Complex fucosylated and sialyated
GO: Biological process	ER organization and biogenesis	1		1	0.304878	58.6263	1		0	0	0.01	1	Complex fucosylated and sialyated
GO: Biological process	Transport	1215		19	5.79268	0.917265	1		3	4.91803	0.780846	1	Complex fucosylated and sialyated
GO: Biological process	Biological_process unknown	4731		33	10.061	0.409057	1		5	8.19672	0.333782	1	Complex fucosylated and sialyated
GO: Biological process	Regulation of cell cycle	57		2	0.609756	2.06699	1		1	1.63934	5.58404	1	Complex fucosylated and sialyated
GO: Biological process	Regulation of nucleobase, nucleoside, nucleotide and nucleic acid metabolism	2828		14	4.26829	0.290435	1		3	4.91803	0.335478	1	Complex fucosylated and sialyated
GO: Biological process	Cell growth and/or maintenance	1125		41	12.5	2.1371	0.000659827		7	11.4754	1.96399	1	Complex fucosylated and sialyated
GO: Biological process	Metabolism	1683		41	12.5	1.42855	1		5	8.19672	0.938274	1	Complex fucosylated and sialyated
GO: Biological process	Protein metabolism	1323		39	11.8902	1.72864	0.106308		7	11.4754	1.67007	1	Complex fucosylated and sialyated
GO: Biological process	Energy pathways	1633		40	12.1951	1.43639	1		5	8.19672	0.967002	1	Complex fucosylated and sialyated
GO: Biological process	Peptide metabolism	4		1	0.304878	14.7662	1		0	0	0.01	1	Complex fucosylated and sialyated
GO: Biological process	RNA metabolism	26		1	0.304878	2.27653	1		0	0	0.01	1	Complex fucosylated and sialyated
GO: Biological process	Muscle contraction	5		1	0.304878	11.8189	1		0	0	0.01	1	Complex fucosylated and sialyated
GO: Biological process	Cell motility	20		1	0.304878	2.95915	1		0	0	0.01	1	Complex fucosylated and sialyated
GO: Biological process	Cell adhesion	54		1	0.304878	1.09633	1		0	0	0.01	1	Complex fucosylated and sialyated
GO: Biological process	Regulation of cell growth	21		1	0.304878	2.8183	1		0	0	0.01	1	Complex fucosylated and sialyated
GO: Biological process	Apoptosis	220		1	0.304878	0.269136	1		0	0	0.01	1	Complex fucosylated and sialyated
GO: Biological process	Protein transport	11		1	0.304878	5.37807	1		0	0	0.01	1	Complex fucosylated and sialyated
GO: Biological process	Muscle development	5		1	0.304878	11.8189	1		0	0	0.01	1	Complex fucosylated and sialyated
GO: Cellular component	Spherical high-density lipoprotein particle	8		1	0.304878	7.39233	1		1	1.63934	39.7436	1	Complex fucosylated and sialyated
GO: Cellular component	Lysosomal lumen	1		1	0.304878	58.6263	1		0	0	0.01	1	Complex fucosylated and sialyated
GO: Cellular component	Annulate lamellae	2		1	0.304878	29.459	1		0	0	0.01	1	Complex fucosylated and sialyated
GO: Cellular component	Clathrin-coated endocytic vesicle	3		1	0.304878	19.6719	1		1	1.63934	105.763	1	Complex fucosylated and sialyated
GO: Cellular component	DNA-directed RNA polymerase II, holoenzyme	5		1	0.304878	11.8189	1		1	1.63934	63.5422	1	Complex fucosylated and sialyated
GO: Cellular component	Basolateral plasma membrane	40		1	0.304878	1.47994	1		0	0	0.01	1	Complex fucosylated and sialyated
GO: Cellular component	Polysome	7		1	0.304878	8.44687	1		0	0	0.01	1	Complex fucosylated and sialyated
GO: Cellular component	Z disc	8		1	0.304878	7.39233	1		0	0	0.01	1	Complex fucosylated and sialyated
GO: Cellular component	Nuclear pore	42		1	0.304878	1.40949	1		0	0	0.01	1	Complex fucosylated and sialyated
GO: Cellular component	Filamentous actin	9		1	0.304878	6.57187	1		1	1.63934	35.3326	1	Complex fucosylated and sialyated
GO: Cellular component	I band	6		1	0.304878	9.85234	1		0	0	0.01	1	Complex fucosylated and sialyated
GO: Cellular component	Caveola	24		1	0.304878	2.46616	1		1	1.63934	13.2589	1	Complex fucosylated and sialyated
GO: Cellular component	Apical membrane	16		1	0.304878	3.69847	1		0	0	0.01	1	Complex fucosylated and sialyated
GO: Cellular component	Extrinsic to external side of plasma membrane	3		1	0.304878	19.6719	1		0	0	0.01	1	Complex fucosylated and sialyated
GO: Cellular component	Neuromuscular junction	2		1	0.304878	29.459	1		1	1.63934	158.381	1	Complex fucosylated and sialyated
GO: Cellular component	Endoplasmic reticulum membrane	150		1	0.304878	0.394724	1		0	0	0.01	1	Complex fucosylated and sialyated
GO: Cellular component	Muscle myosin complex	15		1	0.304878	3.94487	1		0	0	0.01	1	Complex fucosylated and sialyated
GO: Cellular component	NuA4 histone acetyltransferase complex	14		1	0.304878	4.22645	1		0	0	0.01	1	Complex fucosylated and sialyated
GO: Cellular component	Collagen type III	1		1	0.304878	58.6263	1		0	0	0.01	1	Complex fucosylated and sialyated
GO: Cellular component	Brush border membrane	7		1	0.304878	8.44687	1		0	0	0.01	1	Complex fucosylated and sialyated
GO: Cellular component	Peroxisome	111		1	0.304878	0.533398	1		0	0	0.01	1	Complex fucosylated and sialyated
GO: Cellular component	Microvillus	11		1	0.304878	5.37807	1		0	0	0.01	1	Complex fucosylated and sialyated
GO: Cellular component	Apical part of cell	13		1	0.304878	4.55131	1		0	0	0.01	1	Complex fucosylated and sialyated
GO: Cellular component	Neuron projection	12		1	0.304878	4.93027	1		1	1.63934	26.5068	1	Complex fucosylated and sialyated
GO: Cellular component	Striated muscle thin filament	4		1	0.304878	14.7662	1		0	0	0.01	1	Complex fucosylated and sialyated
GO: Cellular component	Cul3-RING ubiquitin ligase complex	9		1	0.304878	6.57187	1		0	0	0.01	1	Complex fucosylated and sialyated
GO: Cellular component	Axon	27		1	0.304878	2.19225	1		0	0	0.01	1	Complex fucosylated and sialyated
GO: Cellular component	Lysosomal membrane	14		1	0.304878	4.22645	1		0	0	0.01	1	Complex fucosylated and sialyated
GO: Cellular component	Plasma membrane enriched fraction	4		1	0.304878	14.7662	1		1	1.63934	79.3881	1	Complex fucosylated and sialyated
GO: Cellular component	Filopodium membrane	2		1	0.304878	29.459	1		0	0	0.01	1	Complex fucosylated and sialyated
GO: Cellular component	Oncostatin-M receptor complex	3		1	0.304878	19.6719	1		0	0	0.01	1	Complex fucosylated and sialyated
GO: Cellular component	Lateral plasma membrane	8		1	0.304878	7.39233	1		0	0	0.01	1	Complex fucosylated and sialyated
GO: Cellular component	Recycling endosome	10		1	0.304878	5.91534	1		0	0	0.01	1	Complex fucosylated and sialyated
GO: Cellular component	Synaptic vesicle	24		1	0.304878	2.46616	1		0	0	0.01	1	Complex fucosylated and sialyated
GO: Cellular component	Anchored to external side of plasma membrane	3		1	0.304878	19.6719	1		1	1.63934	105.763	1	Complex fucosylated and sialyated
GO: Cellular component	Dendrite	27		1	0.304878	2.19225	1		0	0	0.01	1	Complex fucosylated and sialyated
GO: Cellular component	Rough endoplasmic reticulum	5		1	0.304878	11.8189	1		1	1.63934	63.5422	1	Complex fucosylated and sialyated
GO: Cellular component	Platelet dense granule membrane	5		1	0.304878	11.8189	1		0	0	0.01	1	Complex fucosylated and sialyated
GO: Cellular component	Lamellipodium	23		1	0.304878	2.57334	1		0	0	0.01	1	Complex fucosylated and sialyated
GO: Cellular component	Microsome	156		1	0.304878	0.379543	1		0	0	0.01	1	Complex fucosylated and sialyated
GO: Cellular component	Laminin-11 complex	3		1	0.304878	19.6719	1		0	0	0.01	1	Complex fucosylated and sialyated
GO: Cellular component	Vesicle	4		1	0.304878	14.7662	1		0	0	0.01	1	Complex fucosylated and sialyated
GO: Cellular component	Laminin-10 complex	3		1	0.304878	19.6719	1		0	0	0.01	1	Complex fucosylated and sialyated
GO: Cellular component	Collagen type I	2		1	0.304878	29.459	1		0	0	0.01	1	Complex fucosylated and sialyated
GO: Cellular component	Proton-transporting two-sector ATPase complex	5		1	0.304878	11.8189	1		0	0	0.01	1	Complex fucosylated and sialyated
GO: Cellular component	Platelet dense tubular network membrane	3		1	0.304878	19.6719	1		1	1.63934	105.763	1	Complex fucosylated and sialyated
GO: Cellular component	Spindle pole	24		1	0.304878	2.46616	1		0	0	0.01	1	Complex fucosylated and sialyated
GO: Cellular component	Laminin-1 complex	3		1	0.304878	19.6719	1		0	0	0.01	1	Complex fucosylated and sialyated
GO: Cellular component	Collagen type XV	1		1	0.304878	58.6263	1		0	0	0.01	1	Complex fucosylated and sialyated
GO: Cellular component	Clathrin coat	3		1	0.304878	19.6719	1		0	0	0.01	1	Complex fucosylated and sialyated
GO: Cellular component	Desmosome	11		1	0.304878	5.37807	1		0	0	0.01	1	Complex fucosylated and sialyated
GO: Cellular component	Sarcoplasmic reticulum	32		1	0.304878	1.84981	1		0	0	0.01	1	Complex fucosylated and sialyated
GO: Cellular component	Ciliary neurotrophic factor receptor complex	1		1	0.304878	58.6263	1		0	0	0.01	1	Complex fucosylated and sialyated
GO: Cellular component	Invadopodium membrane	1		1	0.304878	58.6263	1		0	0	0.01	1	Complex fucosylated and sialyated
GO: Cellular component	Lamellipodium membrane	2		1	0.304878	29.459	1		0	0	0.01	1	Complex fucosylated and sialyated
GO: Cellular component	M band	2		1	0.304878	29.459	1		0	0	0.01	1	Complex fucosylated and sialyated
GO: Cellular component	Extracellular matrix part	1		1	0.304878	58.6263	1		0	0	0.01	1	Complex fucosylated and sialyated
GO: Cellular component	Interleukin-6 receptor complex	3		1	0.304878	19.6719	1		0	0	0.01	1	Complex fucosylated and sialyated
GO: Cellular component	Dystrophin-associated glycoprotein complex	10		1	0.304878	5.91534	1		0	0	0.01	1	Complex fucosylated and sialyated
GO: Cellular component	Alphav-beta3 integrin-vitronectin complex	3		1	0.304878	19.6719	1		0	0	0.01	1	Complex fucosylated and sialyated
GO: Cellular component	Apical junction complex	3		1	0.304878	19.6719	1		0	0	0.01	1	Complex fucosylated and sialyated
GO: Cellular component	Protein phosphatase type 2A complex	13		1	0.304878	4.55131	1		0	0	0.01	1	Complex fucosylated and sialyated
GO: Cellular component	Polar microtubule	4		1	0.304878	14.7662	1		0	0	0.01	1	Complex fucosylated and sialyated
GO: Cellular component	Vesicle (None)	13		1	0.304878	4.55131	1		0	0	0.01	1	Complex fucosylated and sialyated
GO: Cellular component	Collagen	4		1	0.304878	14.7662	1		0	0	0.01	1	Complex fucosylated and sialyated
GO: Cellular component	Basal part of cell	4		1	0.304878	14.7662	1		0	0	0.01	1	Complex fucosylated and sialyated
GO: Cellular component	Actin cytoskeleton	132		1	0.304878	0.448546	1		0	0	0.01	1	Complex fucosylated and sialyated
GO: Cellular component	Very-low-density lipoprotein particle	14		1	0.304878	4.22645	1		0	0	0.01	1	Complex fucosylated and sialyated
GO: Cellular component	Membrane attack complex	2		1	0.304878	29.459	1		0	0	0.01	1	Complex fucosylated and sialyated
GO: Cellular component	Fibrillar collagen	2		1	0.304878	29.459	1		1	1.63934	158.381	1	Complex fucosylated and sialyated
GO: Cellular component	Chromatin	32		1	0.304878	1.84981	1		0	0	0.01	1	Complex fucosylated and sialyated
GO: Cellular component	Condensed nuclear chromosome	12		1	0.304878	4.93027	1		0	0	0.01	1	Complex fucosylated and sialyated
GO: Cellular component	Mitochondrial nucleoid	31		1	0.304878	1.90947	1		0	0	0.01	1	Complex fucosylated and sialyated
GO: Cellular component	Kinetochore	90		1	0.304878	0.657844	1		0	0	0.01	1	Complex fucosylated and sialyated
GO: Cellular component	Costamere	6		1	0.304878	9.85234	1		0	0	0.01	1	Complex fucosylated and sialyated
GO: Cellular component	Chylomicron	8		1	0.304878	7.39233	1		0	0	0.01	1	Complex fucosylated and sialyated
GO: Cellular component	Stored secretory granule	19		5	1.52439	15.4507	0.0104881		1	1.63934	16.7463	1	Complex fucosylated and sialyated
GO: Cellular component	Zymogen granule	34		6	1.82927	10.36	0.0165777		1	1.63934	9.36037	1	Complex fucosylated and sialyated
GO: Cellular component	Nucleoplasm	449		5	1.52439	0.654145	1		1	1.63934	0.708996	1	Complex fucosylated and sialyated
GO: Cellular component	Perinuclear region of cytoplasm	119		5	1.52439	2.46801	1		2	3.27869	5.32342	1	Complex fucosylated and sialyated
GO: Cellular component	Proteinaceous extracellular matrix	70		7	2.13415	5.87017	0.147444		1	1.63934	4.54716	1	Complex fucosylated and sialyated
GO: Cellular component	Platelet alpha granule lumen	35		8	2.43902	13.4132	8.12814e-05		2	3.27869	18.096	1	Complex fucosylated and sialyated
GO: Cellular component	Intracellular membrane-bounded organelle	127		9	2.7439	4.15891	0.261169		2	3.27869	4.98812	1	Complex fucosylated and sialyated
GO: Cellular component	External side of plasma membrane	35		7	2.13415	11.7387	0.00137787		0	0	0.01	1	Complex fucosylated and sialyated
GO: Cellular component	Soluble fraction	180		7	2.13415	2.28304	1		0	0	0.01	1	Complex fucosylated and sialyated
GO: Cellular component	Ribonucleoprotein complex	65		3	0.914634	2.71443	1		0	0	0.01	1	Complex fucosylated and sialyated
GO: Cellular component	Apical plasma membrane	42		3	0.914634	4.20055	1		1	1.63934	7.57787	1	Complex fucosylated and sialyated
GO: Cellular component	ER-Golgi intermediate compartment	30		3	0.914634	5.88021	1		1	1.63934	10.608	1	Complex fucosylated and sialyated
GO: Cellular component	Fibrinogen complex	7		3	0.914634	25.1733	0.128238		0	0	0.01	1	Complex fucosylated and sialyated
GO: Cellular component	Focal adhesion	45		3	0.914634	3.92058	1		1	1.63934	7.07279	1	Complex fucosylated and sialyated
GO: Cellular component	Cytoplasmic vesicle	160		4	1.21951	1.46923	1		0	0	0.01	1	Complex fucosylated and sialyated
GO: Cellular component	Others	51		4	1.21951	4.60873	1		1	1.63934	6.24086	1	Complex fucosylated and sialyated
GO: Cellular component	Perinuclear region	131		3	0.914634	1.34696	1		1	1.63934	2.42994	1	Complex fucosylated and sialyated
GO: Cellular component	Cell junction	38		4	1.21951	6.18499	1		0	0	0.01	1	Complex fucosylated and sialyated
GO: Cellular component	Centrosome	656		9	2.7439	0.805206	1		1	1.63934	0.485277	1	Complex fucosylated and sialyated
GO: Cellular component	Integral to membrane	1702		36	10.9756	1.24038	1		6	9.83607	1.11299	1	Complex fucosylated and sialyated
GO: Cellular component	Cytoplasm	5684		94	28.6585	0.969643	1		18	29.5082	0.998705	1	Complex fucosylated and sialyated
GO: Cellular component	Integral to plasma membrane	934		42	12.8049	2.6369	7.50233e-06		7	11.4754	2.36562	1	Complex fucosylated and sialyated
GO: Cellular component	Nucleus	5847		71	21.6463	0.711997	1		15	24.5902	0.809143	1	Complex fucosylated and sialyated
GO: Cellular component	Nucleolus	1257		13	3.96341	0.60678	1		3	4.91803	0.754755	1	Complex fucosylated and sialyated
GO: Cellular component	Membrane fraction	346		13	3.96341	2.20435	1		2	3.27869	1.83099	1	Complex fucosylated and sialyated
GO: Cellular component	Cytosol	1178		11	3.35366	0.547937	1		1	1.63934	0.270241	1	Complex fucosylated and sialyated
GO: Cellular component	Cytoskeleton	427		12	3.65854	1.64891	1		3	4.91803	2.22181	1	Complex fucosylated and sialyated
GO: Cellular component	Cell surface	205		14	4.26829	4.00641	0.00947315		2	3.27869	3.09029	1	Complex fucosylated and sialyated
GO: Cellular component	Endoplasmic reticulum	1104		42	12.8049	2.23086	0.000730229		6	9.83607	1.71585	1	Complex fucosylated and sialyated
GO: Cellular component	Golgi aparatus	897		30	9.14634	1.96138	0.278929		6	9.83607	2.11181	1	Complex fucosylated and sialyated
GO: Cellular component	Endosome	303		15	4.57317	2.90413	0.185416		0	0	0.01	1	Complex fucosylated and sialyated
GO: Cellular component	Mitochondrion	1259		20	6.09756	0.931773	1		4	6.55738	1.00391	1	Complex fucosylated and sialyated
GO: Cellular component	Secretory granule	50		3	0.914634	3.5286	1		1	1.63934	6.36565	1	Complex fucosylated and sialyated
GO: Cellular component	Ruffle	24		2	0.609756	4.90791	1		2	3.27869	26.3865	1	Complex fucosylated and sialyated
GO: Cellular component	Ruffle membrane	11		2	0.609756	10.7029	1		1	1.63934	28.9143	1	Complex fucosylated and sialyated
GO: Cellular component	Sarcolemma	8		2	0.609756	14.7115	1		1	1.63934	39.7436	1	Complex fucosylated and sialyated
GO: Cellular component	Actin filament	24		2	0.609756	4.90791	1		1	1.63934	13.2589	1	Complex fucosylated and sialyated
GO: Cellular component	Microfibril	3		2	0.609756	39.1491	0.674507		1	1.63934	105.763	1	Complex fucosylated and sialyated
GO: Cellular component	Platelet alpha granule	10		2	0.609756	11.7721	1		0	0	0.01	1	Complex fucosylated and sialyated
GO: Cellular component	Collagen type VI	2		2	0.609756	58.6263	0.227406		0	0	0.01	1	Complex fucosylated and sialyated
GO: Cellular component	Azurophil granule	6		2	0.609756	19.6071	1		0	0	0.01	1	Complex fucosylated and sialyated
GO: Cellular component	Basal plasma membrane	8		2	0.609756	14.7115	1		0	0	0.01	1	Complex fucosylated and sialyated
GO: Cellular component	Sarcoplasmic reticulum membrane	6		1	0.304878	9.85234	1		1	1.63934	52.9694	1	Complex fucosylated and sialyated
GO: Cellular component	Golgi membrane	55		1	0.304878	1.0764	1		1	1.63934	5.78706	1	Complex fucosylated and sialyated
GO: Cellular component	Filopodium	10		1	0.304878	5.91534	1		0	0	0.01	1	Complex fucosylated and sialyated
GO: Cellular component	Spindle	30		1	0.304878	1.97309	1		0	0	0.01	1	Complex fucosylated and sialyated
GO: Cellular component	Protein complex	65		1	0.304878	0.910822	1		1	1.63934	4.89688	1	Complex fucosylated and sialyated
GO: Cellular component	Transport vesicle	21		2	0.609756	5.6087	1		1	1.63934	15.1521	1	Complex fucosylated and sialyated
GO: Cellular component	Integrin complex	22		2	0.609756	5.35388	1		1	1.63934	14.4637	1	Complex fucosylated and sialyated
GO: Cellular component	Proteasome complex	34		1	0.304878	1.74103	1		0	0	0.01	1	Complex fucosylated and sialyated
GO: Cellular component	Mitochondrial outer membrane	29		2	0.609756	4.06201	1		0	0	0.01	1	Complex fucosylated and sialyated
GO: Cellular component	Cell-cell junction	38		3	0.914634	4.6426	1		0	0	0.01	1	Complex fucosylated and sialyated
GO: Cellular component	Early endosome	69		3	0.914634	2.5571	1		0	0	0.01	1	Complex fucosylated and sialyated
GO: Cellular component	Extrinsic to membrane	13		3	0.914634	13.5638	0.971064		1	1.63934	24.4694	1	Complex fucosylated and sialyated
GO: Cellular component	Basement membrane	21		3	0.914634	8.3991	1		1	1.63934	15.1521	1	Complex fucosylated and sialyated
GO: Cellular component	Cytoplasmic membrane-bounded vesicle	19		3	0.914634	9.28275	1		1	1.63934	16.7463	1	Complex fucosylated and sialyated
GO: Cellular component	Late endosome	40		3	0.914634	4.41053	1		0	0	0.01	1	Complex fucosylated and sialyated
GO: Cellular component	Membrane raft	36		3	0.914634	4.90045	1		1	1.63934	8.8405	1	Complex fucosylated and sialyated
GO: Cellular component	Nuclear membrane	78		3	0.914634	2.26208	1		1	1.63934	4.08084	1	Complex fucosylated and sialyated
GO: Cellular component	Intermediate filament	36		3	0.914634	4.90045	1		0	0	0.01	1	Complex fucosylated and sialyated
GO: Cellular component	Coated pit	13		2	0.609756	9.05756	1		0	0	0.01	1	Complex fucosylated and sialyated
GO: Cellular component	Catenin complex	7		2	0.609756	16.8101	1		0	0	0.01	1	Complex fucosylated and sialyated
GO: Cellular component	Nuclear envelope	71		2	0.609756	1.65947	1		0	0	0.01	1	Complex fucosylated and sialyated
GO: Cellular component	Microtubule	129		2	0.609756	0.913409	1		0	0	0.01	1	Complex fucosylated and sialyated
GO: Cellular component	Clathrin-coated vesicle	19		2	0.609756	6.19878	1		0	0	0.01	1	Complex fucosylated and sialyated
GO: Cellular component	Intracellular	151		3	0.914634	1.16857	1		0	0	0.01	1	Complex fucosylated and sialyated
GO: Cellular component	High-density lipoprotein particle	11		3	0.914634	16.0277	0.574605		0	0	0.01	1	Complex fucosylated and sialyated
GO: Cellular component	Endocytic vesicle	16		2	0.609756	7.36033	1		0	0	0.01	1	Complex fucosylated and sialyated
GO: Cellular component	Cell-cell adherens junction	13		2	0.609756	9.05756	1		0	0	0.01	1	Complex fucosylated and sialyated
GO: Molecular function	Molecular function unknown	5685		48	14.6341	0.4951	1		7	11.4754	0.388656	1	Complex fucosylated and sialyated
GO: Molecular function	DNA repair protein	57		1	0.304878	1.03863	1		1	1.63934	5.58404	1	Complex fucosylated and sialyated
GO: Molecular function	Auxiliary transport protein activity	333		1	0.304878	0.17781	1		0	0	0.01	1	Complex fucosylated and sialyated
GO: Molecular function	Transcription factor activity	842		1	0.304878	0.0703229	1		0	0	0.01	1	Complex fucosylated and sialyated
GO: Molecular function	Transcription regulator activity	832		1	0.304878	0.0711681	1		1	1.63934	0.382623	1	Complex fucosylated and sialyated
GO: Molecular function	Phosphatase regulator activity	16		1	0.304878	3.69847	1		0	0	0.01	1	Complex fucosylated and sialyated
GO: Molecular function	Ion channel activity	66		1	0.304878	0.897024	1		0	0	0.01	1	Complex fucosylated and sialyated
GO: Molecular function	Voltage-gated ion channel activity	130		1	0.304878	0.455446	1		0	0	0.01	1	Complex fucosylated and sialyated
GO: Molecular function	Acid phosphatase activity	12		1	0.304878	4.93027	1		0	0	0.01	1	Complex fucosylated and sialyated
GO: Molecular function	Aminopeptidase activity	29		1	0.304878	2.04111	1		0	0	0.01	1	Complex fucosylated and sialyated
GO: Molecular function	Transferase activity	156		2	0.609756	0.755329	1		1	1.63934	2.04055	1	Complex fucosylated and sialyated
GO: Molecular function	DNA binding	654		2	0.609756	0.180179	1		0	0	0.01	1	Complex fucosylated and sialyated
GO: Molecular function	Guanyl-nucleotide exchange factor activity	112		2	0.609756	1.05204	1		0	0	0.01	1	Complex fucosylated and sialyated
GO: Molecular function	RNA binding	366		2	0.609756	0.321955	1		1	1.63934	0.869775	1	Complex fucosylated and sialyated
GO: Molecular function	GTPase activator activity	144		1	0.304878	0.41117	1		1	1.63934	2.21058	1	Complex fucosylated and sialyated
GO: Molecular function	Cytokine activity	107		1	0.304878	0.553337	1		1	1.63934	2.97492	1	Complex fucosylated and sialyated
GO: Molecular function	Ligase activity	112		2	0.609756	1.05204	1		1	1.63934	2.84212	1	Complex fucosylated and sialyated
GO: Molecular function	Complement receptor activity	5		1	0.304878	11.8189	1		0	0	0.01	1	Complex fucosylated and sialyated
GO: Molecular function	Growth factor binding	8		1	0.304878	7.39233	1		1	1.63934	39.7436	1	Complex fucosylated and sialyated
GO: Molecular function	Peptide hormone	45		1	0.304878	1.31554	1		0	0	0.01	1	Complex fucosylated and sialyated
GO: Molecular function	Ubiquitin-specific protease activity	377		1	0.304878	0.157058	1		0	0	0.01	1	Complex fucosylated and sialyated
GO: Molecular function	Lipid kinase activity	35		1	0.304878	1.6913	1		0	0	0.01	1	Complex fucosylated and sialyated
GO: Molecular function	Deaminase activity	19		1	0.304878	3.11481	1		0	0	0.01	1	Complex fucosylated and sialyated
GO: Molecular function	Cytoskeletal protein binding	218		1	0.304878	0.271605	1		0	0	0.01	1	Complex fucosylated and sialyated
GO: Molecular function	Kinase activity	14		1	0.304878	4.22645	1		0	0	0.01	1	Complex fucosylated and sialyated
GO: Molecular function	Peroxidase activity	20		1	0.304878	2.95915	1		0	0	0.01	1	Complex fucosylated and sialyated
GO: Molecular function	Phospholipase activity	45		1	0.304878	1.31554	1		0	0	0.01	1	Complex fucosylated and sialyated
GO: Molecular function	Enzyme regulator activity	13		1	0.304878	4.55131	1		0	0	0.01	1	Complex fucosylated and sialyated
GO: Molecular function	Protein threonine/tyrosine kinase activity	28		1	0.304878	2.11398	1		0	0	0.01	1	Complex fucosylated and sialyated
GO: Molecular function	MRNA binding	4		1	0.304878	14.7662	1		0	0	0.01	1	Complex fucosylated and sialyated
GO: Molecular function	Cytokine binding	2		1	0.304878	29.459	1		1	1.63934	158.381	1	Complex fucosylated and sialyated
GO: Molecular function	Nucleocytoplasmic transporter activity	2		1	0.304878	29.459	1		0	0	0.01	1	Complex fucosylated and sialyated
GO: Molecular function	Immunoglobulin receptor activity	3		1	0.304878	19.6719	1		0	0	0.01	1	Complex fucosylated and sialyated
GO: Molecular function	Lipid binding	11		1	0.304878	5.37807	1		0	0	0.01	1	Complex fucosylated and sialyated
GO: Molecular function	Metal ion binding	7		1	0.304878	8.44687	1		0	0	0.01	1	Complex fucosylated and sialyated
GO: Molecular function	Immunoglobulin binding	2		1	0.304878	29.459	1		0	0	0.01	1	Complex fucosylated and sialyated
GO: Molecular function	Deoxyribonuclease activity	17		2	0.609756	6.92762	1		0	0	0.01	1	Complex fucosylated and sialyated
GO: Molecular function	Peptidase activity	58		5	1.52439	5.06323	0.686154		0	0	0.01	1	Complex fucosylated and sialyated
GO: Molecular function	Protein binding	182		5	1.52439	1.61374	1		2	3.27869	3.4808	1	Complex fucosylated and sialyated
GO: Molecular function	Receptor binding	129		5	1.52439	2.27671	1		1	1.63934	2.46761	1	Complex fucosylated and sialyated
GO: Molecular function	Structural molecule activity	269		5	1.52439	1.09185	1		0	0	0.01	1	Complex fucosylated and sialyated
GO: Molecular function	Cysteine-type peptidase activity	46		4	1.21951	5.10957	1		0	0	0.01	1	Complex fucosylated and sialyated
GO: Molecular function	Ribonuclease activity	48		4	1.21951	4.89672	1		1	1.63934	6.63083	1	Complex fucosylated and sialyated
GO: Molecular function	Calcium ion binding	185		4	1.21951	1.2707	1		2	3.27869	3.42436	1	Complex fucosylated and sialyated
GO: Molecular function	Defense/immunity protein activity	61		6	1.82927	5.77518	0.132932		0	0	0.01	1	Complex fucosylated and sialyated
GO: Molecular function	Hydrolase activity	203		16	4.87805	4.62345	9.73119e-05		1	1.63934	1.56813	1	Complex fucosylated and sialyated
GO: Molecular function	Catalytic activity	532		12	3.65854	1.32347	1		2	3.27869	1.19084	1	Complex fucosylated and sialyated
GO: Molecular function	Extracellular matrix structural constituent	166		25	7.62195	8.83226	1.97033e-14		3	4.91803	5.71493	1	Complex fucosylated and sialyated
GO: Molecular function	Transporter activity	576		18	5.4878	1.83306	1		4	6.55738	2.19428	1	Complex fucosylated and sialyated
GO: Molecular function	Complement activity	28		7	2.13415	14.6723	7.68032e-05		1	1.63934	11.3655	1	Complex fucosylated and sialyated
GO: Molecular function	Transmembrane receptor protein tyrosine kinase activity	56		6	1.82927	6.29073	0.0834712		1	1.63934	5.68374	1	Complex fucosylated and sialyated
GO: Molecular function	Serine-type peptidase activity	98		8	2.43902	4.79131	0.0612288		2	3.27869	6.46404	1	Complex fucosylated and sialyated
GO: Molecular function	Carboxypeptidase activity	21		4	1.21951	11.1895	0.0885671		1	1.63934	15.1521	1	Complex fucosylated and sialyated
GO: Molecular function	Oxidoreductase activity	161		2	0.609756	0.731873	1		0	0	0.01	1	Complex fucosylated and sialyated
GO: Molecular function	Binding	22		2	0.609756	5.35388	1		0	0	0.01	1	Complex fucosylated and sialyated
GO: Molecular function	Phosphorylase activity	20		2	0.609756	5.889	1		0	0	0.01	1	Complex fucosylated and sialyated
GO: Molecular function	Glucosidase activity	9		2	0.609756	13.0787	1		0	0	0.01	1	Complex fucosylated and sialyated
GO: Molecular function	Structural constituent of cytoskeleton	137		2	0.609756	0.860075	1		0	0	0.01	1	Complex fucosylated and sialyated
GO: Molecular function	Metallopeptidase activity	101		2	0.609756	1.16661	1		0	0	0.01	1	Complex fucosylated and sialyated
GO: Molecular function	Protein serine/threonine kinase activity	301		2	0.609756	0.391478	1		0	0	0.01	1	Complex fucosylated and sialyated
GO: Molecular function	Growth factor activity	110		2	0.609756	1.07116	1		0	0	0.01	1	Complex fucosylated and sialyated
GO: Molecular function	Complement binding	3		2	0.609756	39.1491	0.192716		0	0	0.01	1	Complex fucosylated and sialyated
GO: Molecular function	Motor activity	79		3	0.914634	2.23345	1		2	3.27869	8.01849	1	Complex fucosylated and sialyated
GO: Molecular function	Receptor signaling complex scaffold activity	322		3	0.914634	0.548011	1		0	0	0.01	1	Complex fucosylated and sialyated
GO: Molecular function	Aspartic-type signal peptidase activity	7		3	0.914634	25.1733	0.0366394		0	0	0.01	1	Complex fucosylated and sialyated
GO: Molecular function	G-protein coupled receptor activity	736		3	0.914634	0.239759	1		1	1.63934	0.43253	1	Complex fucosylated and sialyated
GO: Molecular function	Receptor signaling protein tyrosine phosphatase activity	16		2	0.609756	7.36033	1		0	0	0.01	1	Complex fucosylated and sialyated
GO: Molecular function	Acyltransferase activity	80		2	0.609756	1.4728	1		0	0	0.01	1	Complex fucosylated and sialyated
GO: Molecular function	Transmembrane receptor activity	52		3	0.914634	3.39291	1		0	0	0.01	1	Complex fucosylated and sialyated
GO: Molecular function	Polysaccharide binding	2		2	0.609756	58.6263	0.0649731		0	0	0.01	1	Complex fucosylated and sialyated
Protein domain	transmembrane domain	4771		113	34.4512	1.38867	0.0501763		23	37.7049	1.52014	1	Complex fucosylated and sialyated
Protein domain	Thymopoietin	1		1	0.304878	58.6263	1		0	0	0.01	1	Complex fucosylated and sialyated
Protein domain	DNaseIc	4		1	0.304878	14.7662	1		0	0	0.01	1	Complex fucosylated and sialyated
Protein domain	Int_alpha	19		1	0.304878	3.11481	1		0	0	0.01	1	Complex fucosylated and sialyated
Protein domain	Integrin_B_tail	7		1	0.304878	8.44687	1		1	1.63934	45.4132	1	Complex fucosylated and sialyated
Protein domain	CLb	2		1	0.304878	29.459	1		1	1.63934	158.381	1	Complex fucosylated and sialyated
Protein domain	IPT	27		1	0.304878	2.19225	1		0	0	0.01	1	Complex fucosylated and sialyated
Protein domain	SPEC	32		1	0.304878	1.84981	1		0	0	0.01	1	Complex fucosylated and sialyated
Protein domain	ANK	249		1	0.304878	0.237792	1		0	0	0.01	1	Complex fucosylated and sialyated
Protein domain	ILWEQ	4		1	0.304878	14.7662	1		0	0	0.01	1	Complex fucosylated and sialyated
Protein domain	PTB	36		1	0.304878	1.64434	1		0	0	0.01	1	Complex fucosylated and sialyated
Protein domain	CULLIN	8		1	0.304878	7.39233	1		0	0	0.01	1	Complex fucosylated and sialyated
Protein domain	LamNT	16		1	0.304878	3.69847	1		0	0	0.01	1	Complex fucosylated and sialyated
Protein domain	IRS	14		1	0.304878	4.22645	1		0	0	0.01	1	Complex fucosylated and sialyated
Protein domain	NL	7		1	0.304878	8.44687	1		0	0	0.01	1	Complex fucosylated and sialyated
Protein domain	KAZAL	47		1	0.304878	1.25957	1		1	1.63934	6.77189	1	Complex fucosylated and sialyated
Protein domain	C1Q	28		1	0.304878	2.11398	1		1	1.63934	11.3655	1	Complex fucosylated and sialyated
Protein domain	UBA	32		1	0.304878	1.84981	1		0	0	0.01	1	Complex fucosylated and sialyated
Protein domain	RICIN	28		1	0.304878	2.11398	1		0	0	0.01	1	Complex fucosylated and sialyated
Protein domain	TY	17		1	0.304878	3.48104	1		0	0	0.01	1	Complex fucosylated and sialyated
Protein domain	ZnF_RBZ	23		1	0.304878	2.57334	1		0	0	0.01	1	Complex fucosylated and sialyated
Protein domain	SO	9		1	0.304878	6.57187	1		0	0	0.01	1	Complex fucosylated and sialyated
Protein domain	ZnF_ZZ	19		1	0.304878	3.11481	1		0	0	0.01	1	Complex fucosylated and sialyated
Protein domain	LEM	7		1	0.304878	8.44687	1		0	0	0.01	1	Complex fucosylated and sialyated
Protein domain	IGv	20		1	0.304878	2.95915	1		0	0	0.01	1	Complex fucosylated and sialyated
Protein domain	Carb_anhydrase	17		1	0.304878	3.48104	1		0	0	0.01	1	Complex fucosylated and sialyated
Protein domain	PIPKc	8		1	0.304878	7.39233	1		0	0	0.01	1	Complex fucosylated and sialyated
Protein domain	RUN	18		1	0.304878	3.28776	1		0	0	0.01	1	Complex fucosylated and sialyated
Protein domain	C2	138		1	0.304878	0.429045	1		0	0	0.01	1	Complex fucosylated and sialyated
Protein domain	C1	67		1	0.304878	0.883638	1		0	0	0.01	1	Complex fucosylated and sialyated
Protein domain	GuKc	26		1	0.304878	2.27653	1		0	0	0.01	1	Complex fucosylated and sialyated
Protein domain	DSRM	20		1	0.304878	2.95915	1		0	0	0.01	1	Complex fucosylated and sialyated
Protein domain	RhoGEF	67		1	0.304878	0.883638	1		0	0	0.01	1	Complex fucosylated and sialyated
Protein domain	SOCS_box	38		1	0.304878	1.55782	1		0	0	0.01	1	Complex fucosylated and sialyated
Protein domain	EFh	144		1	0.304878	0.41117	1		0	0	0.01	1	Complex fucosylated and sialyated
Protein domain	PTX	7		1	0.304878	8.44687	1		0	0	0.01	1	Complex fucosylated and sialyated
Protein domain	Sema	30		1	0.304878	1.97309	1		0	0	0.01	1	Complex fucosylated and sialyated
Protein domain	PLDc	6		1	0.304878	9.85234	1		0	0	0.01	1	Complex fucosylated and sialyated
Protein domain	SOCS	22		1	0.304878	2.69026	1		0	0	0.01	1	Complex fucosylated and sialyated
Protein domain	ADEAMc	6		1	0.304878	9.85234	1		0	0	0.01	1	Complex fucosylated and sialyated
Protein domain	Tet_JBP	3		1	0.304878	19.6719	1		0	0	0.01	1	Complex fucosylated and sialyated
Protein domain	Calx_beta	9		1	0.304878	6.57187	1		0	0	0.01	1	Complex fucosylated and sialyated
Protein domain	DEXDc	112		1	0.304878	0.528636	1		0	0	0.01	1	Complex fucosylated and sialyated
Protein domain	OLF	13		1	0.304878	4.55131	1		0	0	0.01	1	Complex fucosylated and sialyated
Protein domain	RasGAP	15		1	0.304878	3.94487	1		1	1.63934	21.2089	1	Complex fucosylated and sialyated
Protein domain	Fib_alpha	3		1	0.304878	19.6719	1		0	0	0.01	1	Complex fucosylated and sialyated
Protein domain	A2M	9		1	0.304878	6.57187	1		0	0	0.01	1	Complex fucosylated and sialyated
Protein domain	ALBUMIN	4		1	0.304878	14.7662	1		0	0	0.01	1	Complex fucosylated and sialyated
Protein domain	NTR	4		1	0.304878	14.7662	1		0	0	0.01	1	Complex fucosylated and sialyated
Protein domain	FIMAC	4		1	0.304878	14.7662	1		0	0	0.01	1	Complex fucosylated and sialyated
Protein domain	AAA	145		1	0.304878	0.408334	1		0	0	0.01	1	Complex fucosylated and sialyated
Protein domain	SPRY	77		1	0.304878	0.768894	1		0	0	0.01	1	Complex fucosylated and sialyated
Protein domain	A2M_N_2	9		1	0.304878	6.57187	1		0	0	0.01	1	Complex fucosylated and sialyated
Protein domain	HSA	3		1	0.304878	19.6719	1		0	0	0.01	1	Complex fucosylated and sialyated
Protein domain	BRICHOS	9		1	0.304878	6.57187	1		0	0	0.01	1	Complex fucosylated and sialyated
Protein domain	VPS10	5		1	0.304878	11.8189	1		0	0	0.01	1	Complex fucosylated and sialyated
Protein domain	PolyA	5		1	0.304878	11.8189	1		0	0	0.01	1	Complex fucosylated and sialyated
Protein domain	DUF3454	3		1	0.304878	19.6719	1		0	0	0.01	1	Complex fucosylated and sialyated
Protein domain	GRAN	1		1	0.304878	58.6263	1		0	0	0.01	1	Complex fucosylated and sialyated
Protein domain	NIDO	5		1	0.304878	11.8189	1		0	0	0.01	1	Complex fucosylated and sialyated
Protein domain	Pro-kuma_activ	1		1	0.304878	58.6263	1		0	0	0.01	1	Complex fucosylated and sialyated
Protein domain	LH2	16		1	0.304878	3.69847	1		0	0	0.01	1	Complex fucosylated and sialyated
Protein domain	CRM1_C	1		1	0.304878	58.6263	1		0	0	0.01	1	Complex fucosylated and sialyated
Protein domain	DEXDc3	1		1	0.304878	58.6263	1		0	0	0.01	1	Complex fucosylated and sialyated
Protein domain	NOD	4		1	0.304878	14.7662	1		0	0	0.01	1	Complex fucosylated and sialyated
Protein domain	NODP	4		1	0.304878	14.7662	1		0	0	0.01	1	Complex fucosylated and sialyated
Protein domain	LisH	28		1	0.304878	2.11398	1		0	0	0.01	1	Complex fucosylated and sialyated
Protein domain	SCP	15		1	0.304878	3.94487	1		1	1.63934	21.2089	1	Complex fucosylated and sialyated
Protein domain	PAS	32		1	0.304878	1.84981	1		1	1.63934	9.94522	1	Complex fucosylated and sialyated
Protein domain	HLH	116		1	0.304878	0.510409	1		1	1.63934	2.74413	1	Complex fucosylated and sialyated
Protein domain	LU	17		1	0.304878	3.48104	1		1	1.63934	18.7152	1	Complex fucosylated and sialyated
Protein domain	Frizzled	11		1	0.304878	5.37807	1		1	1.63934	28.9143	1	Complex fucosylated and sialyated
Protein domain	DUF1518	3		1	0.304878	19.6719	1		1	1.63934	105.763	1	Complex fucosylated and sialyated
Protein domain	PAC	26		1	0.304878	2.27653	1		1	1.63934	12.2394	1	Complex fucosylated and sialyated
Protein domain	WAP	16		1	0.304878	3.69847	1		1	1.63934	19.8842	1	Complex fucosylated and sialyated
Protein domain	INB	8		1	0.304878	7.39233	1		1	1.63934	39.7436	1	Complex fucosylated and sialyated
Protein domain	MIR	10		1	0.304878	5.91534	1		1	1.63934	31.8028	1	Complex fucosylated and sialyated
Protein domain	CLa	2		1	0.304878	29.459	1		1	1.63934	158.381	1	Complex fucosylated and sialyated
Protein domain	SAPA	3		1	0.304878	19.6719	1		0	0	0.01	1	Complex fucosylated and sialyated
Protein domain	CLH	3		1	0.304878	19.6719	1		0	0	0.01	1	Complex fucosylated and sialyated
Protein domain	C345C	17		1	0.304878	3.48104	1		0	0	0.01	1	Complex fucosylated and sialyated
Protein domain	A2M_recep	9		1	0.304878	6.57187	1		0	0	0.01	1	Complex fucosylated and sialyated
Protein domain	SapB	6		1	0.304878	9.85234	1		0	0	0.01	1	Complex fucosylated and sialyated
Protein domain	G2F	3		1	0.304878	19.6719	1		0	0	0.01	1	Complex fucosylated and sialyated
Protein domain	Integrin_b_cyt	6		1	0.304878	9.85234	1		1	1.63934	52.9694	1	Complex fucosylated and sialyated
Protein domain	Cullin_Nedd8	8		1	0.304878	7.39233	1		0	0	0.01	1	Complex fucosylated and sialyated
Protein domain	Ami_2	4		1	0.304878	14.7662	1		0	0	0.01	1	Complex fucosylated and sialyated
Protein domain	PGRP	4		1	0.304878	14.7662	1		0	0	0.01	1	Complex fucosylated and sialyated
Protein domain	VWC	38		4	1.21951	6.18499	1		1	1.63934	8.37533	1	Complex fucosylated and sialyated
Protein domain	KR	16		4	1.21951	14.684	0.124754		1	1.63934	19.8842	1	Complex fucosylated and sialyated
Protein domain	TSPN	26		3	0.914634	6.78451	1		0	0	0.01	1	Complex fucosylated and sialyated
Protein domain	Zn_pept	21		3	0.914634	8.3991	1		1	1.63934	15.1521	1	Complex fucosylated and sialyated
Protein domain	LamG	44		3	0.914634	4.00966	1		0	0	0.01	1	Complex fucosylated and sialyated
Protein domain	PSI	44		4	1.21951	5.34177	1		1	1.63934	7.2335	1	Complex fucosylated and sialyated
Protein domain	CLECT	86		4	1.21951	2.7333	1		0	0	0.01	1	Complex fucosylated and sialyated
Protein domain	TSP1	64		4	1.21951	3.67273	1		0	0	0.01	1	Complex fucosylated and sialyated
Protein domain	SH3	216		4	1.21951	1.08834	1		1	1.63934	1.47376	1	Complex fucosylated and sialyated
Protein domain	Pept_C1	13		3	0.914634	13.5638	1		0	0	0.01	1	Complex fucosylated and sialyated
Protein domain	ANATO	7		3	0.914634	25.1733	0.158662		0	0	0.01	1	Complex fucosylated and sialyated
Protein domain	CY	17		3	0.914634	10.3742	1		1	1.63934	18.7152	1	Complex fucosylated and sialyated
Protein domain	BPI1	9		3	0.914634	19.5855	0.37123		0	0	0.01	1	Complex fucosylated and sialyated
Protein domain	IGc1	41		3	0.914634	4.30298	1		1	1.63934	7.76265	1	Complex fucosylated and sialyated
Protein domain	BPI2	9		3	0.914634	19.5855	0.37123		0	0	0.01	1	Complex fucosylated and sialyated
Protein domain	ZP	15		3	0.914634	11.7565	1		1	1.63934	21.2089	1	Complex fucosylated and sialyated
Protein domain	FBG	29		3	0.914634	6.08291	1		0	0	0.01	1	Complex fucosylated and sialyated
Protein domain	TNFR	26		3	0.914634	6.78451	1		1	1.63934	12.2394	1	Complex fucosylated and sialyated
Protein domain	MYSc	38		3	0.914634	4.6426	1		2	3.27869	16.6677	1	Complex fucosylated and sialyated
Protein domain	EGF_Lam	33		4	1.21951	7.12182	1		0	0	0.01	1	Complex fucosylated and sialyated
Protein domain	EGF_like	87		13	3.96341	8.76598	2.6076e-06		3	4.91803	10.9037	1	Complex fucosylated and sialyated
Protein domain	IG_like	128		14	4.26829	6.41633	3.92372e-05		0	0	0.01	1	Complex fucosylated and sialyated
Protein domain	SERPIN	35		10	3.04878	16.7623	2.21823e-07		2	3.27869	18.096	1	Complex fucosylated and sialyated
Protein domain	CA	114		10	3.04878	5.14735	0.0250119		2	3.27869	5.55689	1	Complex fucosylated and sialyated
Protein domain	CCP	55		10	3.04878	10.668	2.61239e-05		0	0	0.01	1	Complex fucosylated and sialyated
Protein domain	IGc2	211		28	8.53659	7.7822	3.4945e-14		3	4.91803	4.49616	1	Complex fucosylated and sialyated
Protein domain	coiled coil region	2968		30	9.14634	0.592779	1		6	9.83607	0.638245	1	Complex fucosylated and sialyated
Protein domain	FN3	187		14	4.26829	4.39203	0.00407484		3	4.91803	5.07318	1	Complex fucosylated and sialyated
Protein domain	EGF_CA	98		17	5.18293	10.1748	7.36288e-10		3	4.91803	9.67998	1	Complex fucosylated and sialyated
Protein domain	Tryp_SPc	115		9	2.7439	4.59284	0.153191		2	3.27869	5.50857	1	Complex fucosylated and sialyated
Protein domain	CUB	49		5	1.52439	5.99302	1		0	0	0.01	1	Complex fucosylated and sialyated
Protein domain	IQ	84		5	1.52439	3.49622	1		3	4.91803	11.2931	1	Complex fucosylated and sialyated
Protein domain	LDLa	47		5	1.52439	6.24798	1		0	0	0.01	1	Complex fucosylated and sialyated
Protein domain	LY	15		4	1.21951	15.6623	0.0948364		0	0	0.01	1	Complex fucosylated and sialyated
Protein domain	VWA	84		5	1.52439	3.49622	1		1	1.63934	3.78939	1	Complex fucosylated and sialyated
Protein domain	LRR_TYP	132		6	1.82927	2.66907	1		2	3.27869	4.79919	1	Complex fucosylated and sialyated
Protein domain	LRR	233		9	2.7439	2.26695	1		2	3.27869	2.71894	1	Complex fucosylated and sialyated
Protein domain	LRRNT	99		6	1.82927	3.55867	1		2	3.27869	6.39876	1	Complex fucosylated and sialyated
Protein domain	LRRCT	90		6	1.82927	3.9145	1		1	1.63934	3.53679	1	Complex fucosylated and sialyated
Protein domain	TyrKc	88		6	1.82927	4.00345	1		1	1.63934	3.61716	1	Complex fucosylated and sialyated
Protein domain	RNAse_Pc	9		3	0.914634	19.5855	0.37123		1	1.63934	35.3326	1	Complex fucosylated and sialyated
Protein domain	KU	17		2	0.609756	6.92762	1		0	0	0.01	1	Complex fucosylated and sialyated
Protein domain	CT	21		2	0.609756	5.6087	1		1	1.63934	15.1521	1	Complex fucosylated and sialyated
Protein domain	B41	51		1	0.304878	1.1608	1		0	0	0.01	1	Complex fucosylated and sialyated
Protein domain	PSN	7		1	0.304878	8.44687	1		0	0	0.01	1	Complex fucosylated and sialyated
Protein domain	PRY	53		1	0.304878	1.11701	1		0	0	0.01	1	Complex fucosylated and sialyated
Protein domain	TR_FER	3		2	0.609756	39.1491	0.83453		1	1.63934	105.763	1	Complex fucosylated and sialyated
Protein domain	PTPc	37		2	0.609756	3.18397	1		0	0	0.01	1	Complex fucosylated and sialyated
Protein domain	LINK	14		2	0.609756	8.41105	1		1	1.63934	22.7228	1	Complex fucosylated and sialyated
Protein domain	CH	66		2	0.609756	1.78517	1		1	1.63934	4.8227	1	Complex fucosylated and sialyated
Protein domain	FRI	19		2	0.609756	6.19878	1		1	1.63934	16.7463	1	Complex fucosylated and sialyated
Protein domain	HELICc	111		1	0.304878	0.533398	1		0	0	0.01	1	Complex fucosylated and sialyated
Protein domain	SANT	49		1	0.304878	1.20817	1		0	0	0.01	1	Complex fucosylated and sialyated
Protein domain	PX	45		1	0.304878	1.31554	1		0	0	0.01	1	Complex fucosylated and sialyated
Protein domain	GLA	13		1	0.304878	4.55131	1		0	0	0.01	1	Complex fucosylated and sialyated
Protein domain	PH	278		1	0.304878	0.212987	1		0	0	0.01	1	Complex fucosylated and sialyated
Protein domain	BACK	61		1	0.304878	0.970539	1		0	0	0.01	1	Complex fucosylated and sialyated
Protein domain	S_TK_X	56		1	0.304878	1.05718	1		0	0	0.01	1	Complex fucosylated and sialyated
Protein domain	Proteasome_A_N	8		1	0.304878	7.39233	1		0	0	0.01	1	Complex fucosylated and sialyated
Protein domain	TRASH	8		1	0.304878	7.39233	1		0	0	0.01	1	Complex fucosylated and sialyated
Protein domain	WD40	269		1	0.304878	0.220113	1		0	0	0.01	1	Complex fucosylated and sialyated
Protein domain	ARM	29		1	0.304878	2.04111	1		0	0	0.01	1	Complex fucosylated and sialyated
Protein domain	VWD	15		2	0.609756	7.85069	1		1	1.63934	21.2089	1	Complex fucosylated and sialyated
Protein domain	COLFI	11		2	0.609756	10.7029	1		0	0	0.01	1	Complex fucosylated and sialyated
Protein domain	LamB	7		2	0.609756	16.8101	1		0	0	0.01	1	Complex fucosylated and sialyated
Protein domain	IBN_N	16		2	0.609756	7.36033	1		0	0	0.01	1	Complex fucosylated and sialyated
Protein domain	4.1m	14		2	0.609756	8.41105	1		0	0	0.01	1	Complex fucosylated and sialyated
Protein domain	PKD	9		2	0.609756	13.0787	1		0	0	0.01	1	Complex fucosylated and sialyated
Protein domain	RRM	221		3	0.914634	0.798449	1		0	0	0.01	1	Complex fucosylated and sialyated
Protein domain	FN2	14		3	0.914634	12.5957	1		0	0	0.01	1	Complex fucosylated and sialyated
Protein domain	GPS	33		3	0.914634	5.34581	1		0	0	0.01	1	Complex fucosylated and sialyated
Protein domain	MACPF	12		2	0.609756	9.81173	1		0	0	0.01	1	Complex fucosylated and sialyated
Protein domain	S_TKc	307		3	0.914634	0.574786	1		0	0	0.01	1	Complex fucosylated and sialyated
Protein domain	SEA	14		2	0.609756	8.41105	1		0	0	0.01	1	Complex fucosylated and sialyated
Protein domain	Alpha_L_fucos	2		2	0.609756	58.6263	0.281357		0	0	0.01	1	Complex fucosylated and sialyated
Protein domain	SR	26		2	0.609756	4.53052	1		0	0	0.01	1	Complex fucosylated and sialyated
Protein domain	PD	8		2	0.609756	14.7115	1		1	1.63934	39.7436	1	Complex fucosylated and sialyated
Protein domain	WW	49		2	0.609756	2.40438	1		1	1.63934	6.49554	1	Complex fucosylated and sialyated
Protein domain	C8	12		2	0.609756	9.81173	1		1	1.63934	26.5068	1	Complex fucosylated and sialyated
Protein domain	FN1	4		2	0.609756	29.3862	1		0	0	0.01	1	Complex fucosylated and sialyated
Protein domain	Alpha-mann_mid	5		2	0.609756	23.5207	1		0	0	0.01	1	Complex fucosylated and sialyated
Protein domain	HX	23		2	0.609756	5.1212	1		0	0	0.01	1	Complex fucosylated and sialyated
Protein domain	PDZ	150		2	0.609756	0.78554	1		0	0	0.01	1	Complex fucosylated and sialyated
Protein domain	SH2	111		2	0.609756	1.06152	1		0	0	0.01	1	Complex fucosylated and sialyated
Protein domain	transmembrane domain	4771		113	34.4512	1.38867	0.0501763		6	15.7895	0.637303	1	Complex sialyated
Protein domain	SR	26		2	0.609756	4.53052	1		0	0	0.01	1	Complex sialyated
Protein domain	PDZ	150		2	0.609756	0.78554	1		0	0	0.01	1	Complex sialyated
Protein domain	Alpha_L_fucos	2		2	0.609756	58.6263	0.281357		0	0	0.01	1	Complex sialyated
Protein domain	COLFI	11		2	0.609756	10.7029	1		0	0	0.01	1	Complex sialyated
Protein domain	PTPc	37		2	0.609756	3.18397	1		0	0	0.01	1	Complex sialyated
Protein domain	RRM	221		3	0.914634	0.798449	1		0	0	0.01	1	Complex sialyated
Protein domain	TNFR	26		3	0.914634	6.78451	1		0	0	0.01	1	Complex sialyated
Protein domain	S_TKc	307		3	0.914634	0.574786	1		0	0	0.01	1	Complex sialyated
Protein domain	WW	49		2	0.609756	2.40438	1		0	0	0.01	1	Complex sialyated
Protein domain	IBN_N	16		2	0.609756	7.36033	1		0	0	0.01	1	Complex sialyated
Protein domain	PKD	9		2	0.609756	13.0787	1		0	0	0.01	1	Complex sialyated
Protein domain	coiled coil region	2968		30	9.14634	0.592779	1		0	0	0.01	1	Complex sialyated
Protein domain	EGF_CA	98		17	5.18293	10.1748	7.36288e-10		0	0	0.01	1	Complex sialyated
Protein domain	TyrKc	88		6	1.82927	4.00345	1		0	0	0.01	1	Complex sialyated
Protein domain	VWC	38		4	1.21951	6.18499	1		0	0	0.01	1	Complex sialyated
Protein domain	LRRNT	99		6	1.82927	3.55867	1		0	0	0.01	1	Complex sialyated
Protein domain	VWA	84		5	1.52439	3.49622	1		0	0	0.01	1	Complex sialyated
Protein domain	CT	21		2	0.609756	5.6087	1		0	0	0.01	1	Complex sialyated
Protein domain	IQ	84		5	1.52439	3.49622	1		0	0	0.01	1	Complex sialyated
Protein domain	LY	15		4	1.21951	15.6623	0.0948364		0	0	0.01	1	Complex sialyated
Protein domain	CLECT	86		4	1.21951	2.7333	1		0	0	0.01	1	Complex sialyated
Protein domain	GPS	33		3	0.914634	5.34581	1		0	0	0.01	1	Complex sialyated
Protein domain	IPT	27		1	0.304878	2.19225	1		0	0	0.01	1	Complex sialyated
Protein domain	PAS	32		1	0.304878	1.84981	1		0	0	0.01	1	Complex sialyated
Protein domain	BACK	61		1	0.304878	0.970539	1		0	0	0.01	1	Complex sialyated
Protein domain	LU	17		1	0.304878	3.48104	1		0	0	0.01	1	Complex sialyated
Protein domain	RhoGEF	67		1	0.304878	0.883638	1		0	0	0.01	1	Complex sialyated
Protein domain	RasGAP	15		1	0.304878	3.94487	1		0	0	0.01	1	Complex sialyated
Protein domain	B41	51		1	0.304878	1.1608	1		0	0	0.01	1	Complex sialyated
Protein domain	SPRY	77		1	0.304878	0.768894	1		0	0	0.01	1	Complex sialyated
Protein domain	HLH	116		1	0.304878	0.510409	1		0	0	0.01	1	Complex sialyated
Protein domain	C1	67		1	0.304878	0.883638	1		0	0	0.01	1	Complex sialyated
Protein domain	WAP	16		1	0.304878	3.69847	1		0	0	0.01	1	Complex sialyated
Protein domain	ZP	15		3	0.914634	11.7565	1		0	0	0.01	1	Complex sialyated
Protein domain	AAA	145		1	0.304878	0.408334	1		0	0	0.01	1	Complex sialyated
Protein domain	BPI1	9		3	0.914634	19.5855	0.37123		0	0	0.01	1	Complex sialyated
Protein domain	MYSc	38		3	0.914634	4.6426	1		0	0	0.01	1	Complex sialyated
Protein domain	Pept_C1	13		3	0.914634	13.5638	1		0	0	0.01	1	Complex sialyated
Protein domain	RUN	18		1	0.304878	3.28776	1		0	0	0.01	1	Complex sialyated
Protein domain	ADEAMc	6		1	0.304878	9.85234	1		0	0	0.01	1	Complex sialyated
Protein domain	PTB	36		1	0.304878	1.64434	1		0	0	0.01	1	Complex sialyated
Protein domain	Frizzled	11		1	0.304878	5.37807	1		0	0	0.01	1	Complex sialyated
Protein domain	SPEC	32		1	0.304878	1.84981	1		0	0	0.01	1	Complex sialyated
Protein domain	RICIN	28		1	0.304878	2.11398	1		0	0	0.01	1	Complex sialyated
Protein domain	VWD	15		2	0.609756	7.85069	1		0	0	0.01	1	Complex sialyated
Protein domain	CULLIN	8		1	0.304878	7.39233	1		0	0	0.01	1	Complex sialyated
Protein domain	CH	66		2	0.609756	1.78517	1		0	0	0.01	1	Complex sialyated
Protein domain	PD	8		2	0.609756	14.7115	1		0	0	0.01	1	Complex sialyated
Protein domain	Integrin_b_cyt	6		1	0.304878	9.85234	1		0	0	0.01	1	Complex sialyated
Protein domain	NODP	4		1	0.304878	14.7662	1		0	0	0.01	1	Complex sialyated
Protein domain	PolyA	5		1	0.304878	11.8189	1		0	0	0.01	1	Complex sialyated
Protein domain	ILWEQ	4		1	0.304878	14.7662	1		0	0	0.01	1	Complex sialyated
Protein domain	DUF3454	3		1	0.304878	19.6719	1		0	0	0.01	1	Complex sialyated
Protein domain	C8	12		2	0.609756	9.81173	1		0	0	0.01	1	Complex sialyated
Protein domain	SCP	15		1	0.304878	3.94487	1		0	0	0.01	1	Complex sialyated
Protein domain	TY	17		1	0.304878	3.48104	1		0	0	0.01	1	Complex sialyated
Protein domain	Thymopoietin	1		1	0.304878	58.6263	1		0	0	0.01	1	Complex sialyated
Protein domain	DUF1518	3		1	0.304878	19.6719	1		0	0	0.01	1	Complex sialyated
Protein domain	NL	7		1	0.304878	8.44687	1		0	0	0.01	1	Complex sialyated
Protein domain	UBA	32		1	0.304878	1.84981	1		0	0	0.01	1	Complex sialyated
Protein domain	SH2	111		2	0.609756	1.06152	1		0	0	0.01	1	Complex sialyated
Protein domain	LamNT	16		1	0.304878	3.69847	1		0	0	0.01	1	Complex sialyated
Protein domain	ZnF_RBZ	23		1	0.304878	2.57334	1		0	0	0.01	1	Complex sialyated
Protein domain	Int_alpha	19		1	0.304878	3.11481	1		0	0	0.01	1	Complex sialyated
Protein domain	SapB	6		1	0.304878	9.85234	1		0	0	0.01	1	Complex sialyated
Protein domain	RNAse_Pc	9		3	0.914634	19.5855	0.37123		0	0	0.01	1	Complex sialyated
Protein domain	SH3	216		4	1.21951	1.08834	1		0	0	0.01	1	Complex sialyated
Protein domain	BPI2	9		3	0.914634	19.5855	0.37123		0	0	0.01	1	Complex sialyated
Protein domain	NOD	4		1	0.304878	14.7662	1		0	0	0.01	1	Complex sialyated
Protein domain	Alpha-mann_mid	5		2	0.609756	23.5207	1		0	0	0.01	1	Complex sialyated
Protein domain	FBG	29		3	0.914634	6.08291	1		0	0	0.01	1	Complex sialyated
Protein domain	FOLN	11		3	0.914634	16.0277	0.710927		0	0	0.01	1	Complex sialyated
Protein domain	ANATO	7		3	0.914634	25.1733	0.158662		0	0	0.01	1	Complex sialyated
Protein domain	PSI	44		4	1.21951	5.34177	1		0	0	0.01	1	Complex sialyated
Protein domain	IGc1	41		3	0.914634	4.30298	1		0	0	0.01	1	Complex sialyated
Protein domain	LH2	16		1	0.304878	3.69847	1		0	0	0.01	1	Complex sialyated
Protein domain	NIDO	5		1	0.304878	11.8189	1		0	0	0.01	1	Complex sialyated
Protein domain	G2F	3		1	0.304878	19.6719	1		0	0	0.01	1	Complex sialyated
Protein domain	SAPA	3		1	0.304878	19.6719	1		0	0	0.01	1	Complex sialyated
Protein domain	C345C	17		1	0.304878	3.48104	1		0	0	0.01	1	Complex sialyated
Protein domain	MIR	10		1	0.304878	5.91534	1		0	0	0.01	1	Complex sialyated
Protein domain	GRAN	1		1	0.304878	58.6263	1		0	0	0.01	1	Complex sialyated
Protein domain	DEXDc3	1		1	0.304878	58.6263	1		0	0	0.01	1	Complex sialyated
Protein domain	VPS10	5		1	0.304878	11.8189	1		0	0	0.01	1	Complex sialyated
Protein domain	FIMAC	4		1	0.304878	14.7662	1		0	0	0.01	1	Complex sialyated
Protein domain	CRM1_C	1		1	0.304878	58.6263	1		0	0	0.01	1	Complex sialyated
Protein domain	SOCS	22		1	0.304878	2.69026	1		0	0	0.01	1	Complex sialyated
Protein domain	TSP1	64		4	1.21951	3.67273	1		1	2.63158	7.9828	1	Complex sialyated
Protein domain	LRR_TYP	132		6	1.82927	2.66907	1		1	2.63158	3.87076	1	Complex sialyated
Protein domain	FN3	187		14	4.26829	4.39203	0.00407484		1	2.63158	2.73236	1	Complex sialyated
Protein domain	LRRCT	90		6	1.82927	3.9145	1		1	2.63158	5.67691	1	Complex sialyated
Protein domain	EGF_Lam	33		4	1.21951	7.12182	1		1	2.63158	15.4795	1	Complex sialyated
Protein domain	MACPF	12		2	0.609756	9.81173	1		1	2.63158	42.5461	1	Complex sialyated
Protein domain	KU	17		2	0.609756	6.92762	1		1	2.63158	30.0399	1	Complex sialyated
Protein domain	SO	9		1	0.304878	6.57187	1		1	2.63158	56.7124	1	Complex sialyated
Protein domain	FRI	19		2	0.609756	6.19878	1		1	2.63158	26.8795	1	Complex sialyated
Protein domain	FN1	4		2	0.609756	29.3862	1		1	2.63158	127.426	1	Complex sialyated
Protein domain	EGF	208		24	7.31707	6.76707	1.5823e-10		1	2.63158	2.45651	1	Complex sialyated
Protein domain	INB	8		1	0.304878	7.39233	1		0	0	0.01	1	Complex sialyated
Protein domain	Cadherin_pro	7		4	1.21951	33.5366	0.0027096		1	2.63158	72.8929	1	Complex sialyated
Protein domain	Calx_beta	9		1	0.304878	6.57187	1		0	0	0.01	1	Complex sialyated
Protein domain	Integrin_B_tail	7		1	0.304878	8.44687	1		0	0	0.01	1	Complex sialyated
Protein domain	PTX	7		1	0.304878	8.44687	1		0	0	0.01	1	Complex sialyated
Protein domain	KR	16		4	1.21951	14.684	0.124754		1	2.63158	31.9162	1	Complex sialyated
Protein domain	EGF_like	87		13	3.96341	8.76598	2.6076e-06		1	2.63158	5.87265	1	Complex sialyated
Protein domain	CUB	49		5	1.52439	5.99302	1		1	2.63158	10.426	1	Complex sialyated
Protein domain	CA	114		10	3.04878	5.14735	0.0250119		1	2.63158	4.48188	1	Complex sialyated
Protein domain	LRR	233		9	2.7439	2.26695	1		1	2.63158	2.19295	1	Complex sialyated
Protein domain	DNaseIc	4		1	0.304878	14.7662	1		1	2.63158	127.426	1	Complex sialyated
Protein domain	LamG	44		3	0.914634	4.00966	1		2	5.26316	23.1061	1	Complex sialyated
Protein domain	CCP	55		10	3.04878	10.668	2.61239e-05		2	5.26316	18.4857	1	Complex sialyated
Protein domain	FN2	14		3	0.914634	12.5957	1		1	2.63158	36.4724	1	Complex sialyated
Protein domain	LamB	7		2	0.609756	16.8101	1		1	2.63158	72.8929	1	Complex sialyated
Protein domain	IG	340		37	11.2805	6.38146	2.18555e-16		4	10.5263	5.9667	1	Complex sialyated
Protein domain	Tryp_SPc	115		9	2.7439	4.59284	0.153191		3	7.89474	13.2407	1	Complex sialyated
Protein domain	LDLa	47		5	1.52439	6.24798	1		2	5.26316	21.6315	1	Complex sialyated
Protein domain	LINK	14		2	0.609756	8.41105	1		1	2.63158	36.4724	1	Complex sialyated
Protein domain	ALBUMIN	4		1	0.304878	14.7662	1		1	2.63158	127.426	1	Complex sialyated
Protein domain	IGv	20		1	0.304878	2.95915	1		1	2.63158	25.5362	1	Complex sialyated
Protein domain	TR_FER	3		2	0.609756	39.1491	0.83453		1	2.63158	169.76	1	Complex sialyated
Protein domain	4.1m	14		2	0.609756	8.41105	1		1	2.63158	36.4724	1	Complex sialyated
Protein domain	GLA	13		1	0.304878	4.55131	1		1	2.63158	39.2759	1	Complex sialyated
Protein domain	TSPN	26		3	0.914634	6.78451	1		1	2.63158	19.6455	1	Complex sialyated
Protein domain	PGRP	4		1	0.304878	14.7662	1		1	2.63158	127.426	1	Complex sialyated
Protein domain	Ami_2	4		1	0.304878	14.7662	1		1	2.63158	127.426	1	Complex sialyated
Protein domain	Zn_pept	21		3	0.914634	8.3991	1		1	2.63158	24.3207	1	Complex sialyated
Protein domain	SEA	14		2	0.609756	8.41105	1		1	2.63158	36.4724	1	Complex sialyated
Protein domain	DSRM	20		1	0.304878	2.95915	1		0	0	0.01	1	Complex sialyated
Protein domain	CLb	2		1	0.304878	29.459	1		0	0	0.01	1	Complex sialyated
Protein domain	IRS	14		1	0.304878	4.22645	1		0	0	0.01	1	Complex sialyated
Protein domain	Carb_anhydrase	17		1	0.304878	3.48104	1		0	0	0.01	1	Complex sialyated
Protein domain	CLa	2		1	0.304878	29.459	1		0	0	0.01	1	Complex sialyated
Protein domain	A2M_recep	9		1	0.304878	6.57187	1		0	0	0.01	1	Complex sialyated
Protein domain	Sema	30		1	0.304878	1.97309	1		0	0	0.01	1	Complex sialyated
Protein domain	A2M	9		1	0.304878	6.57187	1		0	0	0.01	1	Complex sialyated
Protein domain	PAC	26		1	0.304878	2.27653	1		0	0	0.01	1	Complex sialyated
Protein domain	C1Q	28		1	0.304878	2.11398	1		0	0	0.01	1	Complex sialyated
Protein domain	PIPKc	8		1	0.304878	7.39233	1		0	0	0.01	1	Complex sialyated
Protein domain	KAZAL	47		1	0.304878	1.25957	1		0	0	0.01	1	Complex sialyated
Protein domain	TRASH	8		1	0.304878	7.39233	1		0	0	0.01	1	Complex sialyated
Protein domain	SOCS_box	38		1	0.304878	1.55782	1		0	0	0.01	1	Complex sialyated
Protein domain	ARM	29		1	0.304878	2.04111	1		0	0	0.01	1	Complex sialyated
Protein domain	Tet_JBP	3		1	0.304878	19.6719	1		0	0	0.01	1	Complex sialyated
Protein domain	LEM	7		1	0.304878	8.44687	1		0	0	0.01	1	Complex sialyated
Protein domain	OLF	13		1	0.304878	4.55131	1		0	0	0.01	1	Complex sialyated
Protein domain	LisH	28		1	0.304878	2.11398	1		0	0	0.01	1	Complex sialyated
Protein domain	HELICc	111		1	0.304878	0.533398	1		0	0	0.01	1	Complex sialyated
Protein domain	PX	45		1	0.304878	1.31554	1		0	0	0.01	1	Complex sialyated
Protein domain	PSN	7		1	0.304878	8.44687	1		0	0	0.01	1	Complex sialyated
Protein domain	ZnF_ZZ	19		1	0.304878	3.11481	1		0	0	0.01	1	Complex sialyated
Protein domain	GuKc	26		1	0.304878	2.27653	1		0	0	0.01	1	Complex sialyated
Protein domain	ANK	249		1	0.304878	0.237792	1		0	0	0.01	1	Complex sialyated
Protein domain	NTR	4		1	0.304878	14.7662	1		0	0	0.01	1	Complex sialyated
Protein domain	PRY	53		1	0.304878	1.11701	1		0	0	0.01	1	Complex sialyated
Protein domain	SANT	49		1	0.304878	1.20817	1		0	0	0.01	1	Complex sialyated
Protein domain	WD40	269		1	0.304878	0.220113	1		0	0	0.01	1	Complex sialyated
Protein domain	EFh	144		1	0.304878	0.41117	1		0	0	0.01	1	Complex sialyated
Protein domain	Proteasome_A_N	8		1	0.304878	7.39233	1		0	0	0.01	1	Complex sialyated
Protein domain	PLDc	6		1	0.304878	9.85234	1		0	0	0.01	1	Complex sialyated
Protein domain	Fib_alpha	3		1	0.304878	19.6719	1		0	0	0.01	1	Complex sialyated
Protein domain	DEXDc	112		1	0.304878	0.528636	1		0	0	0.01	1	Complex sialyated
Protein domain	Pro-kuma_activ	1		1	0.304878	58.6263	1		0	0	0.01	1	Complex sialyated
Protein domain	PH	278		1	0.304878	0.212987	1		0	0	0.01	1	Complex sialyated
Protein domain	S_TK_X	56		1	0.304878	1.05718	1		0	0	0.01	1	Complex sialyated
Protein domain	C2	138		1	0.304878	0.429045	1		0	0	0.01	1	Complex sialyated
Protein domain	HSA	3		1	0.304878	19.6719	1		0	0	0.01	1	Complex sialyated
Protein domain	A2M_N_2	9		1	0.304878	6.57187	1		0	0	0.01	1	Complex sialyated
Protein domain	BRICHOS	9		1	0.304878	6.57187	1		0	0	0.01	1	Complex sialyated
Protein domain	Cullin_Nedd8	8		1	0.304878	7.39233	1		0	0	0.01	1	Complex sialyated
Protein domain	CLH	3		1	0.304878	19.6719	1		0	0	0.01	1	Complex sialyated
GO: Biological process	Cell communication	3713		74	22.561	1.16858	1		8	21.0526	1.09141	1	Complex sialyated
GO: Biological process	Signal transduction	3934		77	23.4756	1.14764	1		8	21.0526	1.0301	1	Complex sialyated
GO: Biological process	RNA localization	2		1	0.304878	29.459	1		0	0	0.01	1	Complex sialyated
GO: Biological process	Muscle contraction	5		1	0.304878	11.8189	1		0	0	0.01	1	Complex sialyated
GO: Biological process	Regulation of cell cycle	57		2	0.609756	2.06699	1		0	0	0.01	1	Complex sialyated
GO: Biological process	Immune cell migration	1		1	0.304878	58.6263	1		0	0	0.01	1	Complex sialyated
GO: Biological process	Hemopoiesis	4		1	0.304878	14.7662	1		0	0	0.01	1	Complex sialyated
GO: Biological process	Cell differentiation	29		1	0.304878	2.04111	1		0	0	0.01	1	Complex sialyated
GO: Biological process	Protein transport	11		1	0.304878	5.37807	1		0	0	0.01	1	Complex sialyated
GO: Biological process	Organogenesis	9		1	0.304878	6.57187	1		0	0	0.01	1	Complex sialyated
GO: Biological process	Cell recognition	4		1	0.304878	14.7662	1		0	0	0.01	1	Complex sialyated
GO: Biological process	Muscle development	5		1	0.304878	11.8189	1		0	0	0.01	1	Complex sialyated
GO: Biological process	Regulation of endocytosis	4		1	0.304878	14.7662	1		0	0	0.01	1	Complex sialyated
GO: Biological process	ER organization and biogenesis	1		1	0.304878	58.6263	1		0	0	0.01	1	Complex sialyated
GO: Biological process	Synaptic vesicle transport	3		1	0.304878	19.6719	1		0	0	0.01	1	Complex sialyated
GO: Biological process	Cellular defense response	4		1	0.304878	14.7662	1		0	0	0.01	1	Complex sialyated
GO: Biological process	Intercellular junction assembly and/or maintenance	2		1	0.304878	29.459	1		0	0	0.01	1	Complex sialyated
GO: Biological process	Nuclear organization and biogenesis	1		1	0.304878	58.6263	1		0	0	0.01	1	Complex sialyated
GO: Biological process	Carbohydrate mediated signaling	2		1	0.304878	29.459	1		0	0	0.01	1	Complex sialyated
GO: Biological process	Energy pathways	1633		40	12.1951	1.43639	1		2	5.26316	0.622714	1	Complex sialyated
GO: Biological process	Metabolism	1683		41	12.5	1.42855	1		2	5.26316	0.604214	1	Complex sialyated
GO: Biological process	Regulation of nucleobase, nucleoside, nucleotide and nucleic acid metabolism	2828		14	4.26829	0.290435	1		1	2.63158	0.180685	1	Complex sialyated
GO: Biological process	Apoptosis	220		1	0.304878	0.269136	1		1	2.63158	2.32253	1	Complex sialyated
GO: Biological process	Cell growth and/or maintenance	1125		41	12.5	2.1371	0.000659827		5	13.1579	2.25301	1	Complex sialyated
GO: Biological process	Protein metabolism	1323		39	11.8902	1.72864	0.106308		6	15.7895	2.29823	1	Complex sialyated
GO: Biological process	Biological_process unknown	4731		33	10.061	0.409057	1		3	7.89474	0.32188	1	Complex sialyated
GO: Biological process	Transport	1215		19	5.79268	0.917265	1		3	7.89474	1.25334	1	Complex sialyated
GO: Biological process	Anti-apoptosis	32		1	0.304878	1.84981	1		0	0	0.01	1	Complex sialyated
GO: Biological process	Cytokine and chemokine mediated signaling pathway	4		1	0.304878	14.7662	1		0	0	0.01	1	Complex sialyated
GO: Biological process	Cell motility	20		1	0.304878	2.95915	1		0	0	0.01	1	Complex sialyated
GO: Biological process	Cell proliferation	39		1	0.304878	1.51788	1		0	0	0.01	1	Complex sialyated
GO: Biological process	Cell adhesion	54		1	0.304878	1.09633	1		0	0	0.01	1	Complex sialyated
GO: Biological process	RNA metabolism	26		1	0.304878	2.27653	1		0	0	0.01	1	Complex sialyated
GO: Biological process	Regulation of cell growth	21		1	0.304878	2.8183	1		0	0	0.01	1	Complex sialyated
GO: Biological process	Peptide metabolism	4		1	0.304878	14.7662	1		0	0	0.01	1	Complex sialyated
GO: Biological process	Regulation of immune response	8		1	0.304878	7.39233	1		0	0	0.01	1	Complex sialyated
GO: Cellular component	Secretory granule	50		3	0.914634	3.5286	1		0	0	0.01	1	Complex sialyated
GO: Cellular component	Transport vesicle	21		2	0.609756	5.6087	1		0	0	0.01	1	Complex sialyated
GO: Cellular component	Platelet alpha granule	10		2	0.609756	11.7721	1		0	0	0.01	1	Complex sialyated
GO: Cellular component	Actin filament	24		2	0.609756	4.90791	1		0	0	0.01	1	Complex sialyated
GO: Cellular component	Ribonucleoprotein complex	65		3	0.914634	2.71443	1		0	0	0.01	1	Complex sialyated
GO: Cellular component	Integrin complex	22		2	0.609756	5.35388	1		0	0	0.01	1	Complex sialyated
GO: Cellular component	Azurophil granule	6		2	0.609756	19.6071	1		0	0	0.01	1	Complex sialyated
GO: Cellular component	Basement membrane	21		3	0.914634	8.3991	1		0	0	0.01	1	Complex sialyated
GO: Cellular component	Perinuclear region	131		3	0.914634	1.34696	1		0	0	0.01	1	Complex sialyated
GO: Cellular component	External side of plasma membrane	35		7	2.13415	11.7387	0.00137787		0	0	0.01	1	Complex sialyated
GO: Cellular component	Centrosome	656		9	2.7439	0.805206	1		0	0	0.01	1	Complex sialyated
GO: Cellular component	Mitochondrion	1259		20	6.09756	0.931773	1		0	0	0.01	1	Complex sialyated
GO: Cellular component	Cytosol	1178		11	3.35366	0.547937	1		0	0	0.01	1	Complex sialyated
GO: Cellular component	Intracellular membrane-bounded organelle	127		9	2.7439	4.15891	0.261169		0	0	0.01	1	Complex sialyated
GO: Cellular component	Mitochondrial outer membrane	29		2	0.609756	4.06201	1		0	0	0.01	1	Complex sialyated
GO: Cellular component	Microfibril	3		2	0.609756	39.1491	0.674507		0	0	0.01	1	Complex sialyated
GO: Cellular component	Clathrin-coated vesicle	19		2	0.609756	6.19878	1		0	0	0.01	1	Complex sialyated
GO: Cellular component	Sarcolemma	8		2	0.609756	14.7115	1		0	0	0.01	1	Complex sialyated
GO: Cellular component	Focal adhesion	45		3	0.914634	3.92058	1		0	0	0.01	1	Complex sialyated
GO: Cellular component	Nuclear pore	42		1	0.304878	1.40949	1		0	0	0.01	1	Complex sialyated
GO: Cellular component	Kinetochore	90		1	0.304878	0.657844	1		0	0	0.01	1	Complex sialyated
GO: Cellular component	NuA4 histone acetyltransferase complex	14		1	0.304878	4.22645	1		0	0	0.01	1	Complex sialyated
GO: Cellular component	Mitochondrial nucleoid	31		1	0.304878	1.90947	1		0	0	0.01	1	Complex sialyated
GO: Cellular component	Endoplasmic reticulum membrane	150		1	0.304878	0.394724	1		0	0	0.01	1	Complex sialyated
GO: Cellular component	Rough endoplasmic reticulum	5		1	0.304878	11.8189	1		0	0	0.01	1	Complex sialyated
GO: Cellular component	Lysosomal membrane	14		1	0.304878	4.22645	1		0	0	0.01	1	Complex sialyated
GO: Cellular component	Extrinsic to external side of plasma membrane	3		1	0.304878	19.6719	1		0	0	0.01	1	Complex sialyated
GO: Cellular component	Golgi membrane	55		1	0.304878	1.0764	1		0	0	0.01	1	Complex sialyated
GO: Cellular component	Basolateral plasma membrane	40		1	0.304878	1.47994	1		0	0	0.01	1	Complex sialyated
GO: Cellular component	Lateral plasma membrane	8		1	0.304878	7.39233	1		0	0	0.01	1	Complex sialyated
GO: Cellular component	Clathrin-coated endocytic vesicle	3		1	0.304878	19.6719	1		0	0	0.01	1	Complex sialyated
GO: Cellular component	Collagen type III	1		1	0.304878	58.6263	1		0	0	0.01	1	Complex sialyated
GO: Cellular component	Annulate lamellae	2		1	0.304878	29.459	1		0	0	0.01	1	Complex sialyated
GO: Cellular component	Proteasome complex	34		1	0.304878	1.74103	1		0	0	0.01	1	Complex sialyated
GO: Cellular component	Dendrite	27		1	0.304878	2.19225	1		0	0	0.01	1	Complex sialyated
GO: Cellular component	Z disc	8		1	0.304878	7.39233	1		0	0	0.01	1	Complex sialyated
GO: Cellular component	Polysome	7		1	0.304878	8.44687	1		0	0	0.01	1	Complex sialyated
GO: Cellular component	Nucleolus	1257		13	3.96341	0.60678	1		0	0	0.01	1	Complex sialyated
GO: Cellular component	Neuromuscular junction	2		1	0.304878	29.459	1		0	0	0.01	1	Complex sialyated
GO: Cellular component	M band	2		1	0.304878	29.459	1		0	0	0.01	1	Complex sialyated
GO: Cellular component	Ruffle membrane	11		2	0.609756	10.7029	1		0	0	0.01	1	Complex sialyated
GO: Cellular component	Nuclear envelope	71		2	0.609756	1.65947	1		0	0	0.01	1	Complex sialyated
GO: Cellular component	Collagen type VI	2		2	0.609756	58.6263	0.227406		0	0	0.01	1	Complex sialyated
GO: Cellular component	Vesicle	4		1	0.304878	14.7662	1		0	0	0.01	1	Complex sialyated
GO: Cellular component	Desmosome	11		1	0.304878	5.37807	1		0	0	0.01	1	Complex sialyated
GO: Cellular component	Polar microtubule	4		1	0.304878	14.7662	1		0	0	0.01	1	Complex sialyated
GO: Cellular component	Laminin-11 complex	3		1	0.304878	19.6719	1		0	0	0.01	1	Complex sialyated
GO: Cellular component	Collagen type I	2		1	0.304878	29.459	1		0	0	0.01	1	Complex sialyated
GO: Cellular component	Apical junction complex	3		1	0.304878	19.6719	1		0	0	0.01	1	Complex sialyated
GO: Cellular component	Membrane attack complex	2		1	0.304878	29.459	1		0	0	0.01	1	Complex sialyated
GO: Cellular component	Vesicle (None)	13		1	0.304878	4.55131	1		0	0	0.01	1	Complex sialyated
GO: Cellular component	Anchored to external side of plasma membrane	3		1	0.304878	19.6719	1		0	0	0.01	1	Complex sialyated
GO: Cellular component	Ruffle	24		2	0.609756	4.90791	1		0	0	0.01	1	Complex sialyated
GO: Cellular component	Microtubule	129		2	0.609756	0.913409	1		0	0	0.01	1	Complex sialyated
GO: Cellular component	Platelet dense granule membrane	5		1	0.304878	11.8189	1		0	0	0.01	1	Complex sialyated
GO: Cellular component	Proton-transporting two-sector ATPase complex	5		1	0.304878	11.8189	1		0	0	0.01	1	Complex sialyated
GO: Cellular component	Fibrillar collagen	2		1	0.304878	29.459	1		0	0	0.01	1	Complex sialyated
GO: Cellular component	Cell junction	38		4	1.21951	6.18499	1		0	0	0.01	1	Complex sialyated
GO: Cellular component	Nucleoplasm	449		5	1.52439	0.654145	1		0	0	0.01	1	Complex sialyated
GO: Cellular component	Unconventional myosin complex	7		2	0.609756	16.8101	1		0	0	0.01	1	Complex sialyated
GO: Cellular component	Cytoplasmic vesicle	160		4	1.21951	1.46923	1		0	0	0.01	1	Complex sialyated
GO: Cellular component	Intermediate filament	36		3	0.914634	4.90045	1		0	0	0.01	1	Complex sialyated
GO: Cellular component	Extrinsic to membrane	13		3	0.914634	13.5638	0.971064		0	0	0.01	1	Complex sialyated
GO: Cellular component	Cytoskeleton	427		12	3.65854	1.64891	1		0	0	0.01	1	Complex sialyated
GO: Cellular component	Nuclear membrane	78		3	0.914634	2.26208	1		0	0	0.01	1	Complex sialyated
GO: Cellular component	Membrane raft	36		3	0.914634	4.90045	1		0	0	0.01	1	Complex sialyated
GO: Cellular component	Extracellular matrix part	1		1	0.304878	58.6263	1		0	0	0.01	1	Complex sialyated
GO: Cellular component	Collagen type XV	1		1	0.304878	58.6263	1		0	0	0.01	1	Complex sialyated
GO: Cellular component	Sarcoplasmic reticulum	32		1	0.304878	1.84981	1		0	0	0.01	1	Complex sialyated
GO: Cellular component	I band	6		1	0.304878	9.85234	1		0	0	0.01	1	Complex sialyated
GO: Cellular component	Condensed nuclear chromosome	12		1	0.304878	4.93027	1		0	0	0.01	1	Complex sialyated
GO: Cellular component	Ciliary neurotrophic factor receptor complex	1		1	0.304878	58.6263	1		0	0	0.01	1	Complex sialyated
GO: Cellular component	Platelet dense tubular network membrane	3		1	0.304878	19.6719	1		0	0	0.01	1	Complex sialyated
GO: Cellular component	Lamellipodium membrane	2		1	0.304878	29.459	1		0	0	0.01	1	Complex sialyated
GO: Cellular component	Dystrophin-associated glycoprotein complex	10		1	0.304878	5.91534	1		0	0	0.01	1	Complex sialyated
GO: Cellular component	Very-low-density lipoprotein particle	14		1	0.304878	4.22645	1		1	2.63158	36.4724	1	Complex sialyated
GO: Cellular component	Basal part of cell	4		1	0.304878	14.7662	1		1	2.63158	127.426	1	Complex sialyated
GO: Cellular component	Endocytic vesicle	16		2	0.609756	7.36033	1		1	2.63158	31.9162	1	Complex sialyated
GO: Cellular component	Cell-cell adherens junction	13		2	0.609756	9.05756	1		1	2.63158	39.2759	1	Complex sialyated
GO: Cellular component	Basal plasma membrane	8		2	0.609756	14.7115	1		1	2.63158	63.7926	1	Complex sialyated
GO: Cellular component	High-density lipoprotein particle	11		3	0.914634	16.0277	0.574605		1	2.63158	46.4104	1	Complex sialyated
GO: Cellular component	Collagen	4		1	0.304878	14.7662	1		1	2.63158	127.426	1	Complex sialyated
GO: Cellular component	ER-Golgi intermediate compartment	30		3	0.914634	5.88021	1		1	2.63158	17.027	1	Complex sialyated
GO: Cellular component	Early endosome	69		3	0.914634	2.5571	1		1	2.63158	7.40442	1	Complex sialyated
GO: Cellular component	Membrane fraction	346		13	3.96341	2.20435	1		1	2.63158	1.47678	1	Complex sialyated
GO: Cellular component	Perinuclear region of cytoplasm	119		5	1.52439	2.46801	1		1	2.63158	4.29358	1	Complex sialyated
GO: Cellular component	Proteinaceous extracellular matrix	70		7	2.13415	5.87017	0.147444		1	2.63158	7.29866	1	Complex sialyated
GO: Cellular component	Stored secretory granule	19		5	1.52439	15.4507	0.0104881		1	2.63158	26.8795	1	Complex sialyated
GO: Cellular component	Chylomicron	8		1	0.304878	7.39233	1		1	2.63158	63.7926	1	Complex sialyated
GO: Cellular component	Catenin complex	7		2	0.609756	16.8101	1		1	2.63158	72.8929	1	Complex sialyated
GO: Cellular component	Apical plasma membrane	42		3	0.914634	4.20055	1		1	2.63158	12.1633	1	Complex sialyated
GO: Cellular component	Zymogen granule	34		6	1.82927	10.36	0.0165777		1	2.63158	15.0244	1	Complex sialyated
GO: Cellular component	Coated pit	13		2	0.609756	9.05756	1		1	2.63158	39.2759	1	Complex sialyated
GO: Cellular component	Cytoplasmic membrane-bounded vesicle	19		3	0.914634	9.28275	1		1	2.63158	26.8795	1	Complex sialyated
GO: Cellular component	Cell surface	205		14	4.26829	4.00641	0.00947315		3	7.89474	7.42802	1	Complex sialyated
GO: Cellular component	Nucleus	5847		71	21.6463	0.711997	1		7	18.4211	0.606549	1	Complex sialyated
GO: Cellular component	Cytoplasm	5684		94	28.6585	0.969643	1		12	31.5789	1.06898	1	Complex sialyated
GO: Cellular component	Late endosome	40		3	0.914634	4.41053	1		1	2.63158	12.7713	1	Complex sialyated
GO: Cellular component	Integral to membrane	1702		36	10.9756	1.24038	1		2	5.26316	0.597469	1	Complex sialyated
GO: Cellular component	Fibrinogen complex	7		3	0.914634	25.1733	0.128238		1	2.63158	72.8929	1	Complex sialyated
GO: Cellular component	Recycling endosome	10		1	0.304878	5.91534	1		1	2.63158	51.0468	1	Complex sialyated
GO: Cellular component	Endosome	303		15	4.57317	2.90413	0.185416		2	5.26316	3.35599	1	Complex sialyated
GO: Cellular component	Intracellular	151		3	0.914634	1.16857	1		2	5.26316	6.73398	1	Complex sialyated
GO: Cellular component	Golgi aparatus	897		30	9.14634	1.96138	0.278929		3	7.89474	1.69766	1	Complex sialyated
GO: Cellular component	Integral to plasma membrane	934		42	12.8049	2.6369	7.50233e-06		2	5.26316	1.08874	1	Complex sialyated
GO: Cellular component	Soluble fraction	180		7	2.13415	2.28304	1		2	5.26316	5.64912	1	Complex sialyated
GO: Cellular component	Cell-cell junction	38		3	0.914634	4.6426	1		1	2.63158	13.4433	1	Complex sialyated
GO: Cellular component	Laminin-10 complex	3		1	0.304878	19.6719	1		0	0	0.01	1	Complex sialyated
GO: Cellular component	Cul3-RING ubiquitin ligase complex	9		1	0.304878	6.57187	1		0	0	0.01	1	Complex sialyated
GO: Cellular component	Microsome	156		1	0.304878	0.379543	1		0	0	0.01	1	Complex sialyated
GO: Cellular component	Actin cytoskeleton	132		1	0.304878	0.448546	1		0	0	0.01	1	Complex sialyated
GO: Cellular component	Invadopodium membrane	1		1	0.304878	58.6263	1		0	0	0.01	1	Complex sialyated
GO: Cellular component	Apical membrane	16		1	0.304878	3.69847	1		0	0	0.01	1	Complex sialyated
GO: Cellular component	Caveola	24		1	0.304878	2.46616	1		0	0	0.01	1	Complex sialyated
GO: Cellular component	Neuron projection	12		1	0.304878	4.93027	1		0	0	0.01	1	Complex sialyated
GO: Cellular component	Protein complex	65		1	0.304878	0.910822	1		0	0	0.01	1	Complex sialyated
GO: Cellular component	Peroxisome	111		1	0.304878	0.533398	1		0	0	0.01	1	Complex sialyated
GO: Cellular component	Spindle pole	24		1	0.304878	2.46616	1		0	0	0.01	1	Complex sialyated
GO: Cellular component	Axon	27		1	0.304878	2.19225	1		0	0	0.01	1	Complex sialyated
GO: Cellular component	Plasma membrane enriched fraction	4		1	0.304878	14.7662	1		0	0	0.01	1	Complex sialyated
GO: Cellular component	Filopodium membrane	2		1	0.304878	29.459	1		0	0	0.01	1	Complex sialyated
GO: Cellular component	Synaptic vesicle	24		1	0.304878	2.46616	1		0	0	0.01	1	Complex sialyated
GO: Cellular component	Lamellipodium	23		1	0.304878	2.57334	1		0	0	0.01	1	Complex sialyated
GO: Cellular component	Lysosomal lumen	1		1	0.304878	58.6263	1		0	0	0.01	1	Complex sialyated
GO: Cellular component	Muscle myosin complex	15		1	0.304878	3.94487	1		0	0	0.01	1	Complex sialyated
GO: Cellular component	DNA-directed RNA polymerase II, holoenzyme	5		1	0.304878	11.8189	1		0	0	0.01	1	Complex sialyated
GO: Cellular component	Spherical high-density lipoprotein particle	8		1	0.304878	7.39233	1		0	0	0.01	1	Complex sialyated
GO: Cellular component	Clathrin coat	3		1	0.304878	19.6719	1		0	0	0.01	1	Complex sialyated
GO: Cellular component	Filamentous actin	9		1	0.304878	6.57187	1		0	0	0.01	1	Complex sialyated
GO: Cellular component	Microvillus	11		1	0.304878	5.37807	1		0	0	0.01	1	Complex sialyated
GO: Cellular component	Filopodium	10		1	0.304878	5.91534	1		0	0	0.01	1	Complex sialyated
GO: Cellular component	Others	51		4	1.21951	4.60873	1		1	2.63158	10.0172	1	Complex sialyated
GO: Cellular component	Alphav-beta3 integrin-vitronectin complex	3		1	0.304878	19.6719	1		1	2.63158	169.76	1	Complex sialyated
GO: Cellular component	Laminin-1 complex	3		1	0.304878	19.6719	1		0	0	0.01	1	Complex sialyated
GO: Cellular component	Apical part of cell	13		1	0.304878	4.55131	1		0	0	0.01	1	Complex sialyated
GO: Cellular component	Striated muscle thin filament	4		1	0.304878	14.7662	1		0	0	0.01	1	Complex sialyated
GO: Cellular component	Sarcoplasmic reticulum membrane	6		1	0.304878	9.85234	1		0	0	0.01	1	Complex sialyated
GO: Cellular component	Interleukin-6 receptor complex	3		1	0.304878	19.6719	1		0	0	0.01	1	Complex sialyated
GO: Cellular component	Brush border membrane	7		1	0.304878	8.44687	1		0	0	0.01	1	Complex sialyated
GO: Cellular component	Spindle	30		1	0.304878	1.97309	1		0	0	0.01	1	Complex sialyated
GO: Cellular component	Protein phosphatase type 2A complex	13		1	0.304878	4.55131	1		0	0	0.01	1	Complex sialyated
GO: Cellular component	Chromatin	32		1	0.304878	1.84981	1		0	0	0.01	1	Complex sialyated
GO: Cellular component	Costamere	6		1	0.304878	9.85234	1		0	0	0.01	1	Complex sialyated
GO: Cellular component	Oncostatin-M receptor complex	3		1	0.304878	19.6719	1		0	0	0.01	1	Complex sialyated
GO: Molecular function	Molecular function unknown	5685		48	14.6341	0.4951	1		3	7.89474	0.267866	1	Complex sialyated
GO: Molecular function	Cell adhesion molecule activity	356		29	8.84146	4.77725	7.97723e-10		3	7.89474	4.27746	1	Complex sialyated
GO: Molecular function	Transporter activity	576		18	5.4878	1.83306	1		4	10.5263	3.52205	1	Complex sialyated
GO: Molecular function	DNA binding	654		2	0.609756	0.180179	1		0	0	0.01	1	Complex sialyated
GO: Molecular function	Transmembrane receptor activity	52		3	0.914634	3.39291	1		0	0	0.01	1	Complex sialyated
GO: Molecular function	Receptor signaling complex scaffold activity	322		3	0.914634	0.548011	1		0	0	0.01	1	Complex sialyated
GO: Molecular function	Aspartic-type signal peptidase activity	7		3	0.914634	25.1733	0.0366394		0	0	0.01	1	Complex sialyated
GO: Molecular function	Transmembrane receptor protein tyrosine kinase activity	56		6	1.82927	6.29073	0.0834712		0	0	0.01	1	Complex sialyated
GO: Molecular function	Catalytic activity	532		12	3.65854	1.32347	1		0	0	0.01	1	Complex sialyated
GO: Molecular function	G-protein coupled receptor activity	736		3	0.914634	0.239759	1		0	0	0.01	1	Complex sialyated
GO: Molecular function	Calcium ion binding	185		4	1.21951	1.2707	1		0	0	0.01	1	Complex sialyated
GO: Molecular function	Motor activity	79		3	0.914634	2.23345	1		0	0	0.01	1	Complex sialyated
GO: Molecular function	Transcription factor activity	842		1	0.304878	0.0703229	1		0	0	0.01	1	Complex sialyated
GO: Molecular function	Voltage-gated ion channel activity	130		1	0.304878	0.455446	1		0	0	0.01	1	Complex sialyated
GO: Molecular function	Cytokine activity	107		1	0.304878	0.553337	1		0	0	0.01	1	Complex sialyated
GO: Molecular function	Cytoskeletal protein binding	218		1	0.304878	0.271605	1		0	0	0.01	1	Complex sialyated
GO: Molecular function	Ion channel activity	66		1	0.304878	0.897024	1		0	0	0.01	1	Complex sialyated
GO: Molecular function	Deaminase activity	19		1	0.304878	3.11481	1		0	0	0.01	1	Complex sialyated
GO: Molecular function	Ubiquitin-specific protease activity	377		1	0.304878	0.157058	1		0	0	0.01	1	Complex sialyated
GO: Molecular function	GTPase activator activity	144		1	0.304878	0.41117	1		0	0	0.01	1	Complex sialyated
GO: Molecular function	Guanyl-nucleotide exchange factor activity	112		2	0.609756	1.05204	1		0	0	0.01	1	Complex sialyated
GO: Molecular function	RNA binding	366		2	0.609756	0.321955	1		0	0	0.01	1	Complex sialyated
GO: Molecular function	Receptor signaling protein tyrosine phosphatase activity	16		2	0.609756	7.36033	1		0	0	0.01	1	Complex sialyated
GO: Molecular function	Structural constituent of cytoskeleton	137		2	0.609756	0.860075	1		0	0	0.01	1	Complex sialyated
GO: Molecular function	Acyltransferase activity	80		2	0.609756	1.4728	1		0	0	0.01	1	Complex sialyated
GO: Molecular function	Ligase activity	112		2	0.609756	1.05204	1		0	0	0.01	1	Complex sialyated
GO: Molecular function	Phosphorylase activity	20		2	0.609756	5.889	1		0	0	0.01	1	Complex sialyated
GO: Molecular function	Protein serine/threonine kinase activity	301		2	0.609756	0.391478	1		0	0	0.01	1	Complex sialyated
GO: Molecular function	MRNA binding	4		1	0.304878	14.7662	1		0	0	0.01	1	Complex sialyated
GO: Molecular function	Ribonuclease activity	48		4	1.21951	4.89672	1		0	0	0.01	1	Complex sialyated
GO: Molecular function	Antigen binding	42		5	1.52439	6.99161	0.158994		0	0	0.01	1	Complex sialyated
GO: Molecular function	Hydrolase activity	203		16	4.87805	4.62345	9.73119e-05		0	0	0.01	1	Complex sialyated
GO: Molecular function	Cysteine-type peptidase activity	46		4	1.21951	5.10957	1		0	0	0.01	1	Complex sialyated
GO: Molecular function	Metallopeptidase activity	101		2	0.609756	1.16661	1		0	0	0.01	1	Complex sialyated
GO: Molecular function	Enzyme regulator activity	13		1	0.304878	4.55131	1		0	0	0.01	1	Complex sialyated
GO: Molecular function	Growth factor activity	110		2	0.609756	1.07116	1		0	0	0.01	1	Complex sialyated
GO: Molecular function	Glucosidase activity	9		2	0.609756	13.0787	1		0	0	0.01	1	Complex sialyated
GO: Molecular function	Complement activity	28		7	2.13415	14.6723	7.68032e-05		1	2.63158	18.2427	1	Complex sialyated
GO: Molecular function	Peptide hormone	45		1	0.304878	1.31554	1		1	2.63158	11.3526	1	Complex sialyated
GO: Molecular function	Deoxyribonuclease activity	17		2	0.609756	6.92762	1		1	2.63158	30.0399	1	Complex sialyated
GO: Molecular function	Protein binding	182		5	1.52439	1.61374	1		1	2.63158	2.80742	1	Complex sialyated
GO: Molecular function	Structural molecule activity	269		5	1.52439	1.09185	1		1	2.63158	1.89948	1	Complex sialyated
GO: Molecular function	Peptidase activity	58		5	1.52439	5.06323	0.686154		1	2.63158	8.80846	1	Complex sialyated
GO: Molecular function	Receptor binding	129		5	1.52439	2.27671	1		1	2.63158	3.96077	1	Complex sialyated
GO: Molecular function	Binding	22		2	0.609756	5.35388	1		1	2.63158	23.2158	1	Complex sialyated
GO: Molecular function	Transferase activity	156		2	0.609756	0.755329	1		1	2.63158	3.2753	1	Complex sialyated
GO: Molecular function	Complement binding	3		2	0.609756	39.1491	0.192716		1	2.63158	169.76	1	Complex sialyated
GO: Molecular function	Receptor activity	361		28	8.53659	4.54869	6.12248e-09		4	10.5263	5.61962	1	Complex sialyated
GO: Molecular function	Serine-type peptidase activity	98		8	2.43902	4.79131	0.0612288		2	5.26316	10.3755	1	Complex sialyated
GO: Molecular function	Metal ion binding	7		1	0.304878	8.44687	1		1	2.63158	72.8929	1	Complex sialyated
GO: Molecular function	Oxidoreductase activity	161		2	0.609756	0.731873	1		1	2.63158	3.17359	1	Complex sialyated
GO: Molecular function	Carboxypeptidase activity	21		4	1.21951	11.1895	0.0885671		1	2.63158	24.3207	1	Complex sialyated
GO: Molecular function	Phosphatase regulator activity	16		1	0.304878	3.69847	1		0	0	0.01	1	Complex sialyated
GO: Molecular function	Lipid kinase activity	35		1	0.304878	1.6913	1		0	0	0.01	1	Complex sialyated
GO: Molecular function	DNA repair protein	57		1	0.304878	1.03863	1		0	0	0.01	1	Complex sialyated
GO: Molecular function	Growth factor binding	8		1	0.304878	7.39233	1		0	0	0.01	1	Complex sialyated
GO: Molecular function	Kinase activity	14		1	0.304878	4.22645	1		0	0	0.01	1	Complex sialyated
GO: Molecular function	Protein threonine/tyrosine kinase activity	28		1	0.304878	2.11398	1		0	0	0.01	1	Complex sialyated
GO: Molecular function	Phospholipase activity	45		1	0.304878	1.31554	1		0	0	0.01	1	Complex sialyated
GO: Molecular function	Acid phosphatase activity	12		1	0.304878	4.93027	1		0	0	0.01	1	Complex sialyated
GO: Molecular function	Cytokine binding	2		1	0.304878	29.459	1		0	0	0.01	1	Complex sialyated
GO: Molecular function	Transcription regulator activity	832		1	0.304878	0.0711681	1		0	0	0.01	1	Complex sialyated
GO: Molecular function	Peroxidase activity	20		1	0.304878	2.95915	1		0	0	0.01	1	Complex sialyated
GO: Molecular function	Immunoglobulin receptor activity	3		1	0.304878	19.6719	1		0	0	0.01	1	Complex sialyated
GO: Molecular function	Auxiliary transport protein activity	333		1	0.304878	0.17781	1		0	0	0.01	1	Complex sialyated
GO: Molecular function	Complement receptor activity	5		1	0.304878	11.8189	1		0	0	0.01	1	Complex sialyated
GO: Molecular function	Aminopeptidase activity	29		1	0.304878	2.04111	1		0	0	0.01	1	Complex sialyated
GO: Molecular function	Lipid binding	11		1	0.304878	5.37807	1		0	0	0.01	1	Complex sialyated
GO: Molecular function	Nucleocytoplasmic transporter activity	2		1	0.304878	29.459	1		0	0	0.01	1	Complex sialyated
GO: Cellular component	Endosome	303		15	4.57317	2.90413	0.185416		3	12.5	7.95604	1	High Mannose
GO: Cellular component	Centrosome	656		9	2.7439	0.805206	1		0	0	0.01	1	High Mannose
GO: Cellular component	Intermediate filament	36		3	0.914634	4.90045	1		0	0	0.01	1	High Mannose
GO: Cellular component	Proteinaceous extracellular matrix	70		7	2.13415	5.87017	0.147444		0	0	0.01	1	High Mannose
GO: Cellular component	Cytosol	1178		11	3.35366	0.547937	1		0	0	0.01	1	High Mannose
GO: Cellular component	Secretory granule	50		3	0.914634	3.5286	1		0	0	0.01	1	High Mannose
GO: Cellular component	Ribonucleoprotein complex	65		3	0.914634	2.71443	1		0	0	0.01	1	High Mannose
GO: Cellular component	Apical plasma membrane	42		3	0.914634	4.20055	1		0	0	0.01	1	High Mannose
GO: Cellular component	Perinuclear region	131		3	0.914634	1.34696	1		0	0	0.01	1	High Mannose
GO: Cellular component	Basement membrane	21		3	0.914634	8.3991	1		0	0	0.01	1	High Mannose
GO: Cellular component	Nucleoplasm	449		5	1.52439	0.654145	1		0	0	0.01	1	High Mannose
GO: Cellular component	Others	51		4	1.21951	4.60873	1		0	0	0.01	1	High Mannose
GO: Cellular component	Cell junction	38		4	1.21951	6.18499	1		0	0	0.01	1	High Mannose
GO: Cellular component	Cell-cell junction	38		3	0.914634	4.6426	1		0	0	0.01	1	High Mannose
GO: Cellular component	Nucleolus	1257		13	3.96341	0.60678	1		0	0	0.01	1	High Mannose
GO: Cellular component	Cell surface	205		14	4.26829	4.00641	0.00947315		0	0	0.01	1	High Mannose
GO: Cellular component	Soluble fraction	180		7	2.13415	2.28304	1		0	0	0.01	1	High Mannose
GO: Cellular component	Cytoskeleton	427		12	3.65854	1.64891	1		0	0	0.01	1	High Mannose
GO: Cellular component	Extracellular matrix	120		29	8.84146	14.1717	1.66774e-22		0	0	0.01	1	High Mannose
GO: Cellular component	Endocytic vesicle	16		2	0.609756	7.36033	1		0	0	0.01	1	High Mannose
GO: Cellular component	Proteasome complex	34		1	0.304878	1.74103	1		0	0	0.01	1	High Mannose
GO: Cellular component	Endoplasmic reticulum membrane	150		1	0.304878	0.394724	1		0	0	0.01	1	High Mannose
GO: Cellular component	Membrane raft	36		3	0.914634	4.90045	1		0	0	0.01	1	High Mannose
GO: Cellular component	Nuclear pore	42		1	0.304878	1.40949	1		0	0	0.01	1	High Mannose
GO: Cellular component	Kinetochore	90		1	0.304878	0.657844	1		0	0	0.01	1	High Mannose
GO: Cellular component	Lateral plasma membrane	8		1	0.304878	7.39233	1		0	0	0.01	1	High Mannose
GO: Cellular component	Basolateral plasma membrane	40		1	0.304878	1.47994	1		0	0	0.01	1	High Mannose
GO: Cellular component	Collagen type III	1		1	0.304878	58.6263	1		0	0	0.01	1	High Mannose
GO: Cellular component	Polysome	7		1	0.304878	8.44687	1		0	0	0.01	1	High Mannose
GO: Cellular component	Cytoplasmic membrane-bounded vesicle	19		3	0.914634	9.28275	1		0	0	0.01	1	High Mannose
GO: Cellular component	Early endosome	69		3	0.914634	2.5571	1		0	0	0.01	1	High Mannose
GO: Cellular component	ER-Golgi intermediate compartment	30		3	0.914634	5.88021	1		0	0	0.01	1	High Mannose
GO: Cellular component	Focal adhesion	45		3	0.914634	3.92058	1		0	0	0.01	1	High Mannose
GO: Cellular component	Extrinsic to membrane	13		3	0.914634	13.5638	0.971064		0	0	0.01	1	High Mannose
GO: Cellular component	Nuclear membrane	78		3	0.914634	2.26208	1		0	0	0.01	1	High Mannose
GO: Cellular component	High-density lipoprotein particle	11		3	0.914634	16.0277	0.574605		0	0	0.01	1	High Mannose
GO: Cellular component	Intracellular	151		3	0.914634	1.16857	1		0	0	0.01	1	High Mannose
GO: Cellular component	Fibrinogen complex	7		3	0.914634	25.1733	0.128238		0	0	0.01	1	High Mannose
GO: Cellular component	Zymogen granule	34		6	1.82927	10.36	0.0165777		0	0	0.01	1	High Mannose
GO: Cellular component	Integrin complex	22		2	0.609756	5.35388	1		0	0	0.01	1	High Mannose
GO: Cellular component	Microfibril	3		2	0.609756	39.1491	0.674507		0	0	0.01	1	High Mannose
GO: Cellular component	Catenin complex	7		2	0.609756	16.8101	1		0	0	0.01	1	High Mannose
GO: Cellular component	Coated pit	13		2	0.609756	9.05756	1		0	0	0.01	1	High Mannose
GO: Cellular component	Transport vesicle	21		2	0.609756	5.6087	1		0	0	0.01	1	High Mannose
GO: Cellular component	Nuclear envelope	71		2	0.609756	1.65947	1		0	0	0.01	1	High Mannose
GO: Cellular component	Anchored to external side of plasma membrane	3		1	0.304878	19.6719	1		0	0	0.01	1	High Mannose
GO: Cellular component	Sarcolemma	8		2	0.609756	14.7115	1		0	0	0.01	1	High Mannose
GO: Cellular component	Clathrin-coated vesicle	19		2	0.609756	6.19878	1		0	0	0.01	1	High Mannose
GO: Cellular component	Actin filament	24		2	0.609756	4.90791	1		0	0	0.01	1	High Mannose
GO: Cellular component	Basal plasma membrane	8		2	0.609756	14.7115	1		0	0	0.01	1	High Mannose
GO: Cellular component	Cell-cell adherens junction	13		2	0.609756	9.05756	1		0	0	0.01	1	High Mannose
GO: Cellular component	Platelet alpha granule	10		2	0.609756	11.7721	1		0	0	0.01	1	High Mannose
GO: Cellular component	Microtubule	129		2	0.609756	0.913409	1		0	0	0.01	1	High Mannose
GO: Cellular component	Ruffle membrane	11		2	0.609756	10.7029	1		0	0	0.01	1	High Mannose
GO: Cellular component	Mitochondrial outer membrane	29		2	0.609756	4.06201	1		0	0	0.01	1	High Mannose
GO: Cellular component	Ruffle	24		2	0.609756	4.90791	1		0	0	0.01	1	High Mannose
GO: Cellular component	Unconventional myosin complex	7		2	0.609756	16.8101	1		0	0	0.01	1	High Mannose
GO: Cellular component	Condensed nuclear chromosome	12		1	0.304878	4.93027	1		0	0	0.01	1	High Mannose
GO: Cellular component	Apical junction complex	3		1	0.304878	19.6719	1		0	0	0.01	1	High Mannose
GO: Cellular component	Basal part of cell	4		1	0.304878	14.7662	1		0	0	0.01	1	High Mannose
GO: Cellular component	M band	2		1	0.304878	29.459	1		0	0	0.01	1	High Mannose
GO: Cellular component	Membrane attack complex	2		1	0.304878	29.459	1		0	0	0.01	1	High Mannose
GO: Cellular component	Vesicle (None)	13		1	0.304878	4.55131	1		0	0	0.01	1	High Mannose
GO: Cellular component	Perinuclear region of cytoplasm	119		5	1.52439	2.46801	1		0	0	0.01	1	High Mannose
GO: Cellular component	External side of plasma membrane	35		7	2.13415	11.7387	0.00137787		0	0	0.01	1	High Mannose
GO: Cellular component	Azurophil granule	6		2	0.609756	19.6071	1		0	0	0.01	1	High Mannose
GO: Cellular component	Stored secretory granule	19		5	1.52439	15.4507	0.0104881		0	0	0.01	1	High Mannose
GO: Cellular component	Lamellipodium membrane	2		1	0.304878	29.459	1		0	0	0.01	1	High Mannose
GO: Cellular component	Platelet dense tubular network membrane	3		1	0.304878	19.6719	1		0	0	0.01	1	High Mannose
GO: Cellular component	Proton-transporting two-sector ATPase complex	5		1	0.304878	11.8189	1		0	0	0.01	1	High Mannose
GO: Cellular component	Platelet dense granule membrane	5		1	0.304878	11.8189	1		0	0	0.01	1	High Mannose
GO: Cellular component	Collagen type XV	1		1	0.304878	58.6263	1		0	0	0.01	1	High Mannose
GO: Cellular component	Collagen type I	2		1	0.304878	29.459	1		0	0	0.01	1	High Mannose
GO: Cellular component	Collagen type VI	2		2	0.609756	58.6263	0.227406		0	0	0.01	1	High Mannose
GO: Cellular component	Extracellular matrix part	1		1	0.304878	58.6263	1		0	0	0.01	1	High Mannose
GO: Cellular component	Neuromuscular junction	2		1	0.304878	29.459	1		0	0	0.01	1	High Mannose
GO: Cellular component	Spindle	30		1	0.304878	1.97309	1		0	0	0.01	1	High Mannose
GO: Cellular component	Striated muscle thin filament	4		1	0.304878	14.7662	1		0	0	0.01	1	High Mannose
GO: Cellular component	Spherical high-density lipoprotein particle	8		1	0.304878	7.39233	1		0	0	0.01	1	High Mannose
GO: Cellular component	Apical part of cell	13		1	0.304878	4.55131	1		0	0	0.01	1	High Mannose
GO: Cellular component	Collagen	4		1	0.304878	14.7662	1		0	0	0.01	1	High Mannose
GO: Cellular component	Sarcoplasmic reticulum membrane	6		1	0.304878	9.85234	1		0	0	0.01	1	High Mannose
GO: Cellular component	Caveola	24		1	0.304878	2.46616	1		0	0	0.01	1	High Mannose
GO: Cellular component	Alphav-beta3 integrin-vitronectin complex	3		1	0.304878	19.6719	1		0	0	0.01	1	High Mannose
GO: Cellular component	Laminin-10 complex	3		1	0.304878	19.6719	1		0	0	0.01	1	High Mannose
GO: Cellular component	Desmosome	11		1	0.304878	5.37807	1		0	0	0.01	1	High Mannose
GO: Cellular component	Interleukin-6 receptor complex	3		1	0.304878	19.6719	1		0	0	0.01	1	High Mannose
GO: Cellular component	Sarcoplasmic reticulum	32		1	0.304878	1.84981	1		0	0	0.01	1	High Mannose
GO: Cellular component	Polar microtubule	4		1	0.304878	14.7662	1		0	0	0.01	1	High Mannose
GO: Cellular component	Cul3-RING ubiquitin ligase complex	9		1	0.304878	6.57187	1		0	0	0.01	1	High Mannose
GO: Cellular component	Brush border membrane	7		1	0.304878	8.44687	1		0	0	0.01	1	High Mannose
GO: Cellular component	Filopodium	10		1	0.304878	5.91534	1		0	0	0.01	1	High Mannose
GO: Cellular component	Protein complex	65		1	0.304878	0.910822	1		0	0	0.01	1	High Mannose
GO: Cellular component	Microvillus	11		1	0.304878	5.37807	1		0	0	0.01	1	High Mannose
GO: Cellular component	DNA-directed RNA polymerase II, holoenzyme	5		1	0.304878	11.8189	1		0	0	0.01	1	High Mannose
GO: Cellular component	Golgi aparatus	897		30	9.14634	1.96138	0.278929		5	20.8333	4.4733	1	High Mannose
GO: Cellular component	Extracellular region	442		67	20.4268	8.88792	3.18668e-41		2	8.33333	3.6421	1	High Mannose
GO: Cellular component	Nucleus	5847		71	21.6463	0.711997	1		2	8.33333	0.275327	1	High Mannose
GO: Cellular component	Integral to plasma membrane	934		42	12.8049	2.6369	7.50233e-06		4	16.6667	3.43859	1	High Mannose
GO: Cellular component	Endoplasmic reticulum	1104		42	12.8049	2.23086	0.000730229		4	16.6667	2.9091	1	High Mannose
GO: Cellular component	Plasma membrane	3479		150	45.7317	2.52788	2.7777e-28		9	37.5	2.07423	1	High Mannose
GO: Cellular component	Mitochondrion	1259		20	6.09756	0.931773	1		3	12.5	1.91481	1	High Mannose
GO: Cellular component	Cytoplasm	5684		94	28.6585	0.969643	1		3	12.5	0.42413	1	High Mannose
GO: Cellular component	Peroxisome	111		1	0.304878	0.533398	1		1	4.16667	7.28696	1	High Mannose
GO: Cellular component	Membrane fraction	346		13	3.96341	2.20435	1		1	4.16667	2.33787	1	High Mannose
GO: Cellular component	Integral to membrane	1702		36	10.9756	1.24038	1		1	4.16667	0.475277	1	High Mannose
GO: Cellular component	Extracellular space	404		58	17.6829	8.41789	7.43745e-34		1	4.16667	2.00224	1	High Mannose
GO: Cellular component	Late endosome	40		3	0.914634	4.41053	1		1	4.16667	20.2181	1	High Mannose
GO: Cellular component	Platelet alpha granule lumen	35		8	2.43902	13.4132	8.12814e-05		1	4.16667	23.1056	1	High Mannose
GO: Cellular component	Intracellular membrane-bounded organelle	127		9	2.7439	4.15891	0.261169		1	4.16667	6.36899	1	High Mannose
GO: Cellular component	Apical membrane	16		1	0.304878	3.69847	1		1	4.16667	50.5263	1	High Mannose
GO: Cellular component	Cytoplasmic vesicle	160		4	1.21951	1.46923	1		1	4.16667	5.05547	1	High Mannose
GO: Cellular component	I band	6		1	0.304878	9.85234	1		0	0	0.01	1	High Mannose
GO: Cellular component	Synaptic vesicle	24		1	0.304878	2.46616	1		0	0	0.01	1	High Mannose
GO: Cellular component	Chylomicron	8		1	0.304878	7.39233	1		0	0	0.01	1	High Mannose
GO: Cellular component	Spindle pole	24		1	0.304878	2.46616	1		0	0	0.01	1	High Mannose
GO: Cellular component	Lysosomal membrane	14		1	0.304878	4.22645	1		0	0	0.01	1	High Mannose
GO: Cellular component	Plasma membrane enriched fraction	4		1	0.304878	14.7662	1		0	0	0.01	1	High Mannose
GO: Cellular component	Golgi membrane	55		1	0.304878	1.0764	1		0	0	0.01	1	High Mannose
GO: Cellular component	Extrinsic to external side of plasma membrane	3		1	0.304878	19.6719	1		0	0	0.01	1	High Mannose
GO: Cellular component	Axon	27		1	0.304878	2.19225	1		0	0	0.01	1	High Mannose
GO: Cellular component	Rough endoplasmic reticulum	5		1	0.304878	11.8189	1		0	0	0.01	1	High Mannose
GO: Cellular component	Oncostatin-M receptor complex	3		1	0.304878	19.6719	1		0	0	0.01	1	High Mannose
GO: Cellular component	Protein phosphatase type 2A complex	13		1	0.304878	4.55131	1		0	0	0.01	1	High Mannose
GO: Cellular component	Chromatin	32		1	0.304878	1.84981	1		0	0	0.01	1	High Mannose
GO: Cellular component	Actin cytoskeleton	132		1	0.304878	0.448546	1		0	0	0.01	1	High Mannose
GO: Cellular component	NuA4 histone acetyltransferase complex	14		1	0.304878	4.22645	1		0	0	0.01	1	High Mannose
GO: Cellular component	Very-low-density lipoprotein particle	14		1	0.304878	4.22645	1		0	0	0.01	1	High Mannose
GO: Cellular component	Recycling endosome	10		1	0.304878	5.91534	1		0	0	0.01	1	High Mannose
GO: Cellular component	Dendrite	27		1	0.304878	2.19225	1		0	0	0.01	1	High Mannose
GO: Cellular component	Mitochondrial nucleoid	31		1	0.304878	1.90947	1		0	0	0.01	1	High Mannose
GO: Cellular component	Muscle myosin complex	15		1	0.304878	3.94487	1		0	0	0.01	1	High Mannose
GO: Cellular component	Invadopodium membrane	1		1	0.304878	58.6263	1		0	0	0.01	1	High Mannose
GO: Cellular component	Clathrin coat	3		1	0.304878	19.6719	1		0	0	0.01	1	High Mannose
GO: Cellular component	Clathrin-coated endocytic vesicle	3		1	0.304878	19.6719	1		0	0	0.01	1	High Mannose
GO: Cellular component	Neuron projection	12		1	0.304878	4.93027	1		0	0	0.01	1	High Mannose
GO: Cellular component	Laminin-1 complex	3		1	0.304878	19.6719	1		0	0	0.01	1	High Mannose
GO: Cellular component	Ciliary neurotrophic factor receptor complex	1		1	0.304878	58.6263	1		0	0	0.01	1	High Mannose
GO: Cellular component	Dystrophin-associated glycoprotein complex	10		1	0.304878	5.91534	1		0	0	0.01	1	High Mannose
GO: Cellular component	Vesicle	4		1	0.304878	14.7662	1		0	0	0.01	1	High Mannose
GO: Cellular component	Laminin-11 complex	3		1	0.304878	19.6719	1		0	0	0.01	1	High Mannose
GO: Cellular component	Microsome	156		1	0.304878	0.379543	1		0	0	0.01	1	High Mannose
GO: Cellular component	Lamellipodium	23		1	0.304878	2.57334	1		0	0	0.01	1	High Mannose
GO: Cellular component	Z disc	8		1	0.304878	7.39233	1		0	0	0.01	1	High Mannose
GO: Cellular component	Annulate lamellae	2		1	0.304878	29.459	1		0	0	0.01	1	High Mannose
GO: Cellular component	Lysosomal lumen	1		1	0.304878	58.6263	1		0	0	0.01	1	High Mannose
GO: Cellular component	Costamere	6		1	0.304878	9.85234	1		0	0	0.01	1	High Mannose
GO: Cellular component	Fibrillar collagen	2		1	0.304878	29.459	1		0	0	0.01	1	High Mannose
GO: Cellular component	Filopodium membrane	2		1	0.304878	29.459	1		0	0	0.01	1	High Mannose
GO: Cellular component	Filamentous actin	9		1	0.304878	6.57187	1		0	0	0.01	1	High Mannose
